# Supplementary material for: Benzene-1,3-diammonium bis­(pyridine-2,6-dicarboxyl­ato-κ3 O 2,N,O 6)cobaltate(II) penta­hydrate
Source: Acta Crystallogr Sect E Struct Rep Online. 2011 Mar 31;67(Pt 4):m507–8. doi: 10.1107/S1600536811009858 (PMC3099797; doi:10.1107/S1600536811009858)
Supplement: Supplementary file 2 [file e-67-0m507-Isup2.hkl]

# 
# h,k,l, Fc-squared, Fo-squared, sigma(Fo-squared) and status flag 
# 
data_I
_shelx_title ' KHC75/89.9.15/AZAD/PASDAR' 
_shelx_refln_list_code          4 
_shelx_F_calc_maximum      169.66 
_exptl_crystal_F_000      1320.00 
_reflns_d_resolution_high  0.7288 
 
loop_ 
 _symmetry_equiv_pos_as_xyz 
 'x, y, z' 
 '-x+1/2, y+1/2, -z+1/2' 
 '-x, -y, -z' 
 'x-1/2, -y-1/2, z-1/2' 
 
_cell_length_a     7.5236 
_cell_length_b    18.0200 
_cell_length_c    18.7122 
_cell_angle_alpha  90.000 
_cell_angle_beta  100.883 
_cell_angle_gamma  90.000 
 
_shelx_F_squared_multiplier     1.000 
 
loop_ 
 _refln_index_h 
 _refln_index_k 
 _refln_index_l 
 _refln_F_squared_calc 
 _refln_F_squared_meas 
 _refln_F_squared_sigma 
 _refln_observed_status 
   2   0   0       34.05        7.72     28.15 o 
   4   0   0     4541.05     4347.09     34.53 o 
   6   0   0     5703.08     5071.18     33.61 o 
   8   0   0      317.03      362.65     22.89 o 
  10   0   0       48.04       62.09     14.30 o 
   1   1   0    16350.32    14756.50    663.83 o 
   2   1   0     8773.94     8376.54     53.29 o 
   3   1   0      626.09      586.33     17.97 o 
   4   1   0     1960.21     1925.49     33.58 o 
   5   1   0     1112.40     1054.34     50.35 o 
   6   1   0       51.14       18.52     17.22 o 
   7   1   0     1280.32     1261.42     69.64 o 
   8   1   0        3.23        7.54     13.39 o 
   9   1   0       25.99        0.94     23.44 o 
  10   1   0        7.76       46.05     11.92 o 
   1   2   0     2026.15     1755.30     36.00 o 
   2   2   0     7644.51     7081.58    304.17 o 
   3   2   0      236.30      208.75     28.32 o 
   4   2   0     2956.23     2787.56     22.00 o 
   5   2   0       13.13      -14.07     14.07 o 
   6   2   0       27.08       22.47     14.33 o 
   7   2   0       51.93        9.33     45.77 o 
   8   2   0      886.00      912.53     24.03 o 
   9   2   0       54.17       69.23     13.37 o 
  10   2   0       52.62       85.04     24.98 o 
   1   3   0     7117.55     7516.91    431.48 o 
   2   3   0     1339.60     1424.11    118.45 o 
   3   3   0     5298.53     5369.28     41.26 o 
   4   3   0       33.43       26.20     17.02 o 
   5   3   0      258.78      232.63     46.23 o 
   6   3   0      445.79      453.09     17.53 o 
   7   3   0      432.92      451.44     12.12 o 
   8   3   0      186.63      216.05     38.94 o 
   9   3   0       18.87       51.91     10.54 o 
  10   3   0        0.16      -18.73     18.73 o 
   1   4   0      178.75      172.68     27.61 o 
   2   4   0     8773.18     9400.36    292.02 o 
   3   4   0     4597.21     4619.29     28.28 o 
   4   4   0     2699.76     2462.18     30.66 o 
   5   4   0      812.77      778.93     51.26 o 
   6   4   0     1187.68     1137.23     17.83 o 
   7   4   0      123.13      108.46     27.84 o 
   8   4   0       80.75      103.51     29.68 o 
   9   4   0        3.52        4.23     11.43 o 
   1   5   0     8705.72     9401.14    410.47 o 
   2   5   0     3700.17     3629.72    267.62 o 
   3   5   0    18768.38    18731.11    495.31 o 
   4   5   0       19.10       71.03     26.50 o 
   5   5   0        1.26       26.29     13.93 o 
   6   5   0     1167.92     1146.60     16.72 o 
   7   5   0       33.44       28.06     31.56 o 
   8   5   0      270.75      318.20     35.63 o 
   9   5   0       87.68      120.61     14.76 o 
   0   6   0     1358.81     1492.91     36.68 o 
   1   6   0     1237.85     1392.27     47.29 o 
   2   6   0     3404.05     3858.53    179.70 o 
   3   6   0      185.65      182.05     15.43 o 
   4   6   0     1583.71     1538.49     29.27 o 
   5   6   0      332.08      308.68     17.85 o 
   6   6   0      965.29      921.59     29.62 o 
   7   6   0       10.74       21.44     13.66 o 
   8   6   0       43.96       72.32     26.47 o 
   9   6   0        5.65        7.03     19.86 o 
   1   7   0     2394.61     2373.26     47.79 o 
   2   7   0     8514.03     9088.62    453.72 o 
   3   7   0       74.59       61.90     14.93 o 
   4   7   0      202.03      246.70     18.34 o 
   5   7   0     1141.68     1184.81     58.47 o 
   6   7   0      961.68      924.29     60.38 o 
   7   7   0      382.04      405.24     14.71 o 
   8   7   0        4.93       47.55     25.16 o 
   9   7   0        5.88       33.44     25.46 o 
   0   8   0      771.27      693.25     26.15 o 
   1   8   0     5293.80     5510.54    104.28 o 
   2   8   0     7658.84     8641.19    411.16 o 
   3   8   0     7231.72     8067.08    401.11 o 
   4   8   0      125.34      114.14     18.26 o 
   5   8   0       57.52       82.50     15.32 o 
   6   8   0      964.83      894.74     30.39 o 
   7   8   0      122.92      128.38     13.23 o 
   8   8   0       57.90       54.86     23.50 o 
   9   8   0      386.45      361.25     11.37 o 
   1   9   0       43.63       74.77     18.27 o 
   2   9   0    26841.44    28896.76     69.50 o 
   3   9   0     1134.88     1048.84     23.69 o 
   4   9   0      459.50      454.03     30.17 o 
   5   9   0       52.26       55.41     14.69 o 
   6   9   0      862.41      941.87     34.25 o 
   7   9   0      331.00      289.09     27.81 o 
   8   9   0      334.32      373.04     17.10 o 
   9   9   0        4.33        7.49     15.87 o 
   0  10   0     1897.34     2167.49    182.35 o 
   1  10   0     3202.25     3415.08    113.30 o 
   2  10   0      209.49      181.49     15.86 o 
   3  10   0      110.99      118.91     28.76 o 
   4  10   0      139.99      225.33     37.92 o 
   5  10   0     1850.63     1971.08     56.39 o 
   6  10   0     1092.36     1120.98     54.15 o 
   7  10   0       35.97       26.23     21.01 o 
   8  10   0       15.13       51.41     13.68 o 
   9  10   0       45.13       90.01     40.31 o 
   1  11   0     5112.55     5384.54     78.03 o 
   2  11   0      560.51      636.02     20.34 o 
   3  11   0      350.65      340.70     24.77 o 
   4  11   0      140.80      159.98     14.91 o 
   5  11   0     1023.95     1086.09     53.49 o 
   6  11   0      977.40     1057.01     66.32 o 
   7  11   0        6.28       23.97     31.30 o 
   8  11   0        2.45       72.11     35.20 o 
   9  11   0        4.93       46.44     14.95 o 
   0  12   0      919.82      986.76     23.39 o 
   1  12   0     4234.88     4299.42    125.10 o 
   2  12   0      631.55      628.16     18.10 o 
   3  12   0       23.87       18.97     13.60 o 
   4  12   0      287.96      280.47     21.82 o 
   5  12   0     1220.75     1294.98     54.92 o 
   6  12   0        0.71        3.30     13.63 o 
   7  12   0       10.38       30.10     15.13 o 
   8  12   0       34.03       18.55     17.82 o 
   1  13   0     1346.06     1431.33     19.53 o 
   2  13   0     1613.72     1676.84     26.29 o 
   3  13   0     1143.77     1206.24     49.92 o 
   4  13   0      447.17      434.29     16.89 o 
   5  13   0       59.93       87.81     24.29 o 
   6  13   0      428.72      434.94     14.08 o 
   7  13   0        0.28        6.67     39.36 o 
   8  13   0       29.21       -2.83     38.29 o 
   0  14   0        2.85        7.98     27.83 o 
   1  14   0     1385.12     1348.90     25.32 o 
   2  14   0     1002.32      939.88     19.56 o 
   3  14   0        1.15       17.27     16.44 o 
   4  14   0      830.26      734.73     34.27 o 
   5  14   0      829.96      790.49     22.24 o 
   6  14   0       16.56       45.32     17.05 o 
   7  14   0       22.69       24.11     28.81 o 
   8  14   0       18.76       -3.91     12.63 o 
   1  15   0       33.32       36.30     15.83 o 
   2  15   0      640.99      652.10     20.74 o 
   3  15   0      615.59      630.83     17.08 o 
   4  15   0        8.86       12.64     17.57 o 
   5  15   0       22.31       25.56     15.97 o 
   6  15   0       98.75      109.00     19.36 o 
   7  15   0       28.91       50.88     19.51 o 
   8  15   0       44.11       59.96     11.21 o 
   0  16   0     1928.67     1931.09     37.68 o 
   1  16   0       98.22       99.15     16.36 o 
   2  16   0       86.41      107.19     18.75 o 
   3  16   0       33.08       36.56     15.57 o 
   4  16   0        0.42      -18.18     18.18 o 
   5  16   0      375.16      387.07     19.01 o 
   6  16   0        0.09      -10.69     10.69 o 
   7  16   0        0.25        9.54     15.90 o 
   1  17   0      189.98      203.52     19.69 o 
   2  17   0      985.05      971.39     27.49 o 
   3  17   0       28.20       44.94     13.60 o 
   4  17   0     1604.33     1631.37     72.27 o 
   5  17   0        2.36       38.84     14.24 o 
   6  17   0        2.29      -15.01     15.01 o 
   7  17   0       64.16      108.13     23.87 o 
   0  18   0       94.66       77.53     31.53 o 
   1  18   0      459.36      421.06     22.88 o 
   2  18   0       12.68       19.49     15.72 o 
   3  18   0       10.45        3.51     15.98 o 
   4  18   0      269.73      314.77     35.99 o 
   5  18   0      274.00      247.61     25.18 o 
   6  18   0        7.10       49.63     16.68 o 
   1  19   0      125.50      129.19     19.42 o 
   2  19   0      117.48      155.23     20.68 o 
   3  19   0        4.43       12.27     19.94 o 
   4  19   0       79.34       61.59     15.31 o 
   5  19   0        0.13       25.47     14.73 o 
   6  19   0        0.96       40.00     15.26 o 
   0  20   0      547.96      525.08     32.62 o 
   1  20   0      902.21      887.43     28.15 o 
   2  20   0        4.67       27.85     20.51 o 
   3  20   0       84.74      105.88     24.71 o 
   4  20   0       83.29       78.63     16.13 o 
   5  20   0       54.13       45.79     11.96 o 
   1  21   0       38.00       62.35     23.84 o 
   2  21   0      234.94      304.02     26.38 o 
   3  21   0      158.27      195.37     32.60 o 
   4  21   0      197.77      164.13     29.65 o 
   5  21   0       67.24       77.60     29.10 o 
   0  22   0      244.30      263.39     36.01 o 
   1  22   0      142.73      114.91     25.38 o 
   2  22   0       34.25       26.15     25.20 o 
   3  22   0       81.83       80.37     17.80 o 
   4  22   0      111.69       90.91     18.11 o 
   1  23   0       59.10       51.72     19.54 o 
   2  23   0       23.22       20.35     19.95 o 
   3  23   0       43.71       97.44     26.15 o 
   0  24   0      145.43      121.74     27.47 o 
   1  24   0       18.15       29.89     20.34 o 
   2  24   0        6.32       19.78     18.62 o 
  -9   0   1      173.59      187.45     17.02 o 
  -7   0   1      216.10      221.96     22.57 o 
  -5   0   1     2989.27     2611.06     29.65 o 
  -3   0   1      601.84      551.67     30.60 o 
  -1   0   1    17570.59    16236.63    298.53 o 
   5   0   1     3431.34     3360.44     25.75 o 
   7   0   1     1160.28     1053.09     19.25 o 
   9   0   1      280.79      258.40     22.44 o 
 -10   1   1       23.26        8.82     22.42 o 
  -9   1   1       19.86      -16.32     16.32 o 
  -8   1   1       11.10       23.04     16.13 o 
  -7   1   1      594.70      522.21     29.17 o 
  -6   1   1     2156.87     2147.90     16.10 o 
  -5   1   1       27.17       94.15     40.40 o 
  -4   1   1      799.52      784.72     15.21 o 
  -3   1   1      236.13      244.94     20.91 o 
  -2   1   1     5094.73     4934.25     68.76 o 
  -1   1   1     1125.78     1248.40     36.46 o 
   1   1   1      689.56      679.80     43.66 o 
   3   1   1     4587.44     4253.72     38.49 o 
   4   1   1     8899.81     8748.45    299.96 o 
   5   1   1     1541.83     1500.43    109.71 o 
   6   1   1       27.91       36.04     17.42 o 
   7   1   1      872.32      851.60     42.90 o 
   8   1   1      204.92      178.48     35.57 o 
   9   1   1        0.26       -0.70     19.01 o 
  10   1   1        5.47       28.54     13.71 o 
 -10   2   1       82.00       75.80     11.09 o 
  -9   2   1      306.25      283.50     31.43 o 
  -8   2   1       92.66       60.47     55.35 o 
  -7   2   1     4076.17     3850.07    120.30 o 
  -6   2   1      102.09      123.52     14.44 o 
  -5   2   1     2830.84     2716.26     78.43 o 
  -4   2   1      412.05      341.37     18.13 o 
  -3   2   1     3975.47     3569.69     82.48 o 
  -2   2   1    18540.87    18956.81    365.30 o 
  -1   2   1     5671.77     5242.86     98.34 o 
   0   2   1     1357.48     1339.82     62.95 o 
   1   2   1    14888.79    15241.07    730.77 o 
   2   2   1     2839.20     2735.34     43.35 o 
   3   2   1      188.99      202.94     27.13 o 
   4   2   1      572.19      574.99     25.63 o 
   5   2   1     4054.00     3873.03     20.57 o 
   6   2   1       34.00       13.01     12.05 o 
   7   2   1       42.81       76.95     11.12 o 
   8   2   1      250.66      259.27     39.30 o 
   9   2   1      120.17      184.54     18.04 o 
  10   2   1       22.39       57.42     24.59 o 
 -10   3   1       11.37       18.35     21.73 o 
  -9   3   1       18.08       15.03     36.03 o 
  -8   3   1      624.09      563.41     38.46 o 
  -7   3   1      432.09      388.00     16.47 o 
  -6   3   1      626.84      558.15     15.34 o 
  -5   3   1     2060.94     1874.59     64.96 o 
  -4   3   1       47.99       37.82     17.36 o 
  -3   3   1     2633.23     2626.14     41.83 o 
  -1   3   1     3221.04     3447.79    141.48 o 
   0   3   1     1461.99     1394.53     28.70 o 
   1   3   1     1535.38     1595.00     48.15 o 
   2   3   1     1632.06     1712.35    148.63 o 
   3   3   1       14.14       21.61     26.27 o 
   4   3   1      836.00      690.06     26.01 o 
   5   3   1      670.94      673.71     15.67 o 
   6   3   1      834.52      752.39     18.09 o 
   7   3   1      405.54      373.95     16.35 o 
   8   3   1      557.55      570.25     23.31 o 
   9   3   1        1.02       19.24     25.00 o 
 -10   4   1       76.20       83.29     12.29 o 
  -9   4   1      638.32      701.00     54.69 o 
  -8   4   1      278.48      320.12     17.71 o 
  -7   4   1        0.64       27.30     13.35 o 
  -6   4   1       34.74        9.81     31.77 o 
  -5   4   1     1088.90      992.76     26.85 o 
  -4   4   1      656.28      594.15     15.10 o 
  -3   4   1     5209.97     5071.90    188.35 o 
  -2   4   1     3098.14     3025.76    143.89 o 
  -1   4   1    28383.30    27523.15    110.30 o 
   0   4   1     4143.49     4059.30    112.97 o 
   2   4   1      565.41      729.67    104.49 o 
   3   4   1     1409.09     1309.57     30.63 o 
   4   4   1     3205.70     3054.45     33.14 o 
   5   4   1     1609.34     1538.33     66.12 o 
   6   4   1      147.59      134.43     18.51 o 
   7   4   1      241.33      222.24     13.30 o 
   8   4   1        5.44       47.01     13.14 o 
   9   4   1        6.20       22.97      9.62 o 
  -9   5   1        8.52       -2.12     17.92 o 
  -8   5   1      337.18      401.08     16.19 o 
  -7   5   1      838.23      791.14     20.11 o 
  -6   5   1     1476.47     1454.75     67.69 o 
  -5   5   1       42.60       55.98     17.79 o 
  -4   5   1      245.68      267.67     12.83 o 
  -3   5   1     3055.80     3050.01    171.05 o 
  -2   5   1     5507.03     5141.29     35.40 o 
  -1   5   1     9275.56     9864.71    382.52 o 
   0   5   1      902.75      906.40     26.66 o 
   2   5   1     7047.21     7017.02    226.46 o 
   3   5   1      731.45      660.31     16.93 o 
   4   5   1     2033.12     1915.94     21.18 o 
   5   5   1        1.12       11.03     26.12 o 
   6   5   1     1092.05     1199.47     81.94 o 
   7   5   1       96.22      101.94     13.11 o 
   8   5   1        8.79       30.96     42.67 o 
   9   5   1        8.49       20.89     11.52 o 
  -9   6   1      438.33      433.25     40.80 o 
  -8   6   1       83.37       84.74     23.98 o 
  -7   6   1       18.44       32.61     16.35 o 
  -6   6   1       48.88       76.63     14.97 o 
  -5   6   1      276.84      286.85     32.99 o 
  -4   6   1      233.33      205.46     11.28 o 
  -3   6   1     2609.89     2538.21     33.29 o 
  -2   6   1       13.47       12.98     20.70 o 
  -1   6   1     5204.55     5709.46    162.55 o 
   0   6   1      689.36      640.07     18.12 o 
   1   6   1      593.05      568.44     18.22 o 
   2   6   1      189.33      189.99     14.47 o 
   3   6   1      152.80      162.03     19.51 o 
   4   6   1        2.35      -12.39     14.31 o 
   5   6   1     1101.61     1030.72     92.67 o 
   6   6   1       65.06       58.23     15.55 o 
   7   6   1       78.98       89.32     11.67 o 
   8   6   1      154.79      160.22     15.10 o 
   9   6   1       42.27      113.43     43.04 o 
  -9   7   1       73.11       86.11     14.17 o 
  -8   7   1     1030.15     1033.96     73.27 o 
  -7   7   1     1033.61     1127.40     69.30 o 
  -6   7   1        9.44       -0.72     13.43 o 
  -5   7   1     1125.34      960.77     65.75 o 
  -4   7   1      563.27      540.10     15.39 o 
  -3   7   1      575.40      607.03     48.45 o 
  -2   7   1     4971.22     5201.68     25.70 o 
  -1   7   1     5489.48     5708.95    122.60 o 
   0   7   1     2814.62     2868.94     92.89 o 
   1   7   1        0.88        5.23     14.53 o 
   2   7   1     9353.03     9735.48    183.14 o 
   3   7   1     5528.54     5736.12    154.28 o 
   4   7   1     2794.23     2761.10     22.55 o 
   5   7   1      395.07      406.85     18.75 o 
   6   7   1      184.58      180.14     15.38 o 
   7   7   1      220.28      244.72     13.44 o 
   8   7   1       60.04       82.15     29.58 o 
   9   7   1      232.23      239.69     16.01 o 
  -9   8   1       76.43       70.23     12.99 o 
  -8   8   1      829.42      742.85     38.34 o 
  -7   8   1       24.91       43.89     18.12 o 
  -6   8   1      171.65      159.57     13.62 o 
  -5   8   1     1109.27     1178.56     42.17 o 
  -4   8   1      303.27      300.17     14.92 o 
  -3   8   1      261.02      260.80     15.24 o 
  -2   8   1       11.34       21.36     13.59 o 
  -1   8   1     1981.53     2185.09     86.44 o 
   0   8   1       17.56       19.86     12.91 o 
   1   8   1     8656.39     9079.55    340.42 o 
   2   8   1      165.25      143.64     14.77 o 
   3   8   1        0.67        6.26     18.94 o 
   4   8   1      370.38      418.54     50.79 o 
   5   8   1      599.84      620.74     18.79 o 
   6   8   1     1536.75     1450.35     41.67 o 
   7   8   1        7.17       26.72     10.29 o 
   8   8   1      293.92      254.34     13.54 o 
   9   8   1       48.29       63.94     19.01 o 
  -9   9   1       25.10       66.56     19.41 o 
  -8   9   1       30.95       19.71     33.38 o 
  -7   9   1      890.06      921.79     52.81 o 
  -6   9   1     1673.94     1659.30     68.13 o 
  -5   9   1     1007.19      945.13     13.68 o 
  -4   9   1       90.93      111.11     14.88 o 
  -3   9   1     1334.64     1370.26     71.82 o 
  -2   9   1       21.62       38.61     15.41 o 
  -1   9   1     2043.34     2093.36     62.99 o 
   0   9   1       14.78       24.37     16.28 o 
   1   9   1      350.84      353.16     14.99 o 
   2   9   1       28.63       40.12     16.06 o 
   3   9   1     3728.27     3694.32     91.45 o 
   4   9   1       63.34       67.68     30.23 o 
   5   9   1      104.13       97.94     14.58 o 
   6   9   1      119.50      169.99     30.16 o 
   7   9   1      615.39      603.54     12.51 o 
   8   9   1        4.90        0.14     10.31 o 
   9   9   1        9.60       95.73     59.23 o 
  -9  10   1       67.84      115.30     14.38 o 
  -8  10   1       94.49      120.54     11.97 o 
  -7  10   1      104.31      138.73     11.89 o 
  -6  10   1       14.65       68.28     45.00 o 
  -5  10   1       50.30       58.61     11.81 o 
  -4  10   1      379.99      378.26     15.63 o 
  -3  10   1        1.49       -5.38     15.01 o 
  -2  10   1     2627.11     2654.06     82.52 o 
  -1  10   1       21.08       12.82     16.87 o 
   0  10   1     8275.24     8144.00    109.50 o 
   1  10   1     1179.55     1334.95     27.08 o 
   2  10   1     4239.47     4252.40     99.98 o 
   3  10   1      568.42      568.00     16.92 o 
   4  10   1     1032.60     1040.61     20.80 o 
   5  10   1      880.02      867.35     43.35 o 
   6  10   1     1719.67     1661.48     47.84 o 
   7  10   1      121.82      142.42     19.37 o 
   8  10   1        0.34       29.43     13.67 o 
   9  10   1       24.70      -11.11     11.11 o 
  -9  11   1       67.43       78.69     15.85 o 
  -8  11   1      138.63      117.62     22.03 o 
  -7  11   1      497.17      496.93     23.60 o 
  -6  11   1      176.36      172.79     13.98 o 
  -5  11   1     4874.28     4768.69    248.85 o 
  -4  11   1      341.86      365.34     15.77 o 
  -3  11   1     1022.74     1068.78     19.79 o 
  -2  11   1      222.72      265.65     15.83 o 
  -1  11   1     3671.97     3724.02     66.60 o 
   0  11   1       95.70       95.33     16.53 o 
   1  11   1       38.64       24.16     14.43 o 
   2  11   1     2282.38     2248.71     50.28 o 
   3  11   1     1976.78     2013.91     85.23 o 
   4  11   1     1623.86     1700.18     67.16 o 
   5  11   1       99.16      128.19     17.49 o 
   6  11   1        0.93       18.80     16.80 o 
   7  11   1      112.37      154.43     13.54 o 
   8  11   1       63.41      106.85     13.93 o 
  -8  12   1      223.08      228.20     11.32 o 
  -7  12   1        1.37       18.56     13.46 o 
  -6  12   1        6.55       20.42     17.50 o 
  -5  12   1      498.97      490.18     23.26 o 
  -4  12   1       40.83       66.24     14.78 o 
  -3  12   1       78.65      102.07     15.27 o 
  -2  12   1     1449.15     1403.90     28.13 o 
  -1  12   1      441.76      459.40     16.91 o 
   0  12   1     3191.44     3191.24     39.55 o 
   1  12   1      180.31      177.56     18.44 o 
   2  12   1      267.95      245.35     17.70 o 
   3  12   1     2891.44     3017.47    132.72 o 
   4  12   1      373.14      386.64     19.01 o 
   5  12   1       54.84       63.95     28.52 o 
   6  12   1      726.33      747.09     48.15 o 
   7  12   1       37.92        4.24     13.50 o 
   8  12   1       89.08       99.71     38.34 o 
  -8  13   1       18.62       35.98     22.84 o 
  -7  13   1      223.52      258.09     29.76 o 
  -6  13   1       37.18       30.18     13.69 o 
  -5  13   1      430.94      475.91     15.23 o 
  -4  13   1      219.74      209.32     14.30 o 
  -3  13   1     1567.12     1549.36     51.65 o 
  -2  13   1      410.22      415.34     16.92 o 
  -1  13   1     1738.40     1752.89     30.07 o 
   0  13   1       27.18       17.92     16.49 o 
   1  13   1      180.63      165.04     17.57 o 
   2  13   1       76.86       93.01     17.69 o 
   3  13   1    10188.82    10110.53    326.69 o 
   4  13   1     1147.64     1195.27     20.11 o 
   5  13   1        0.47       39.11     57.63 o 
   6  13   1       59.09       60.70     12.60 o 
   7  13   1       77.35       56.01     14.40 o 
   8  13   1       16.65      -17.56     32.58 o 
  -8  14   1       86.62      113.84     12.27 o 
  -7  14   1       12.61       10.72     21.56 o 
  -6  14   1       73.27      115.76     24.87 o 
  -5  14   1       16.86       13.89     19.06 o 
  -4  14   1     1834.69     1878.26     62.25 o 
  -3  14   1     1304.81     1305.35     29.69 o 
  -2  14   1      199.18      202.37     17.67 o 
  -1  14   1      504.34      483.73     18.54 o 
   0  14   1     2221.57     2424.09     55.54 o 
   1  14   1       17.98       20.12     18.67 o 
   2  14   1     1675.98     1644.87     55.24 o 
   3  14   1     2696.72     2726.63     78.21 o 
   4  14   1     1314.13     1334.12     18.09 o 
   5  14   1      190.72      227.40     47.71 o 
   6  14   1      264.65      251.02     27.29 o 
   7  14   1       22.02       66.42     14.54 o 
   8  14   1       85.70       66.57     12.45 o 
  -8  15   1       33.32       43.55     11.26 o 
  -7  15   1       84.64       77.69     14.25 o 
  -6  15   1       20.28       39.56     20.08 o 
  -5  15   1       19.73       23.27     12.21 o 
  -4  15   1       83.79       76.24     10.14 o 
  -3  15   1        6.86      -10.27     15.59 o 
  -2  15   1      838.48      852.58     25.48 o 
  -1  15   1      216.73      266.04     17.41 o 
   0  15   1      543.09      536.60     21.36 o 
   1  15   1     1411.62     1462.87     25.70 o 
   2  15   1      623.88      604.41     20.00 o 
   3  15   1     1165.77     1236.25     27.65 o 
   4  15   1      294.28      271.05     19.64 o 
   5  15   1        1.82        4.56     18.93 o 
   6  15   1        0.01       29.28     30.66 o 
   7  15   1      196.58      163.28     24.92 o 
  -7  16   1       19.93       63.90     11.06 o 
  -6  16   1        1.50       45.95     28.91 o 
  -5  16   1        0.29       15.81     13.57 o 
  -4  16   1      526.99      496.27     14.13 o 
  -3  16   1      309.88      304.81     20.11 o 
  -2  16   1      151.04      159.82     21.97 o 
  -1  16   1        5.58        9.57     17.02 o 
   0  16   1     1293.41     1236.62     24.63 o 
   1  16   1        3.24       10.14     20.22 o 
   2  16   1      232.95      273.83     23.33 o 
   3  16   1        0.97        6.62     20.69 o 
   4  16   1      123.84      109.23     19.57 o 
   5  16   1       54.54       59.79     14.75 o 
   6  16   1       51.55       47.75     12.90 o 
   7  16   1        0.15      -11.55     12.29 o 
  -7  17   1      173.79      144.71     14.60 o 
  -6  17   1       15.58       31.95     15.03 o 
  -5  17   1       44.11       59.56     14.99 o 
  -4  17   1      399.96      386.08     12.47 o 
  -3  17   1      826.65      783.47     34.02 o 
  -2  17   1       14.40       19.77     14.91 o 
  -1  17   1      351.72      356.19     16.21 o 
   0  17   1       11.47        4.89     19.00 o 
   1  17   1      478.65      507.71     21.65 o 
   2  17   1        7.02       37.50     30.70 o 
   3  17   1      774.58      819.14     46.18 o 
   4  17   1      252.75      230.74     20.25 o 
   5  17   1       42.09       37.05     19.90 o 
   6  17   1        0.03       19.79     12.69 o 
   7  17   1        4.69       40.91     12.83 o 
  -6  18   1       56.20       65.95     12.20 o 
  -5  18   1       45.11       40.14     19.87 o 
  -4  18   1      155.93      175.87     14.00 o 
  -3  18   1      119.75      135.18     16.05 o 
  -2  18   1        0.22       -7.62     15.71 o 
  -1  18   1       22.05       39.34     16.01 o 
   0  18   1      618.92      589.63     42.10 o 
   1  18   1        9.59       23.26     20.53 o 
   2  18   1       54.73       56.67     24.39 o 
   3  18   1      191.98      145.52     24.91 o 
   4  18   1       36.69       61.22     15.66 o 
   5  18   1      243.63      192.63     15.38 o 
   6  18   1       46.29       96.89     12.95 o 
  -6  19   1       69.02       88.23     12.60 o 
  -5  19   1        3.66        9.36     29.68 o 
  -4  19   1        8.79       -8.15     28.40 o 
  -3  19   1      215.03      221.99     13.67 o 
  -2  19   1      449.18      458.83     18.19 o 
  -1  19   1      194.38      186.38     18.03 o 
   0  19   1      106.11       92.04     19.60 o 
   1  19   1      120.30      183.50     42.26 o 
   2  19   1      133.59      153.27     24.27 o 
   3  19   1       28.68        3.15     24.45 o 
   4  19   1      307.93      321.36     17.86 o 
   5  19   1      169.73      193.86     12.37 o 
   6  19   1        9.09       30.53     14.58 o 
  -6  20   1       47.37       44.36     24.97 o 
  -5  20   1       21.91       15.95     16.69 o 
  -4  20   1      414.90      410.22     29.62 o 
  -3  20   1      169.58      146.19     13.77 o 
  -2  20   1      186.08      186.76     13.71 o 
  -1  20   1        1.94       11.46     19.00 o 
   0  20   1      350.92      335.08     20.05 o 
   1  20   1      271.86      275.00     21.50 o 
   2  20   1      352.89      334.31     25.43 o 
   3  20   1       11.95        3.55     17.02 o 
   4  20   1      268.90      275.18     25.89 o 
   5  20   1       50.30       62.74     26.41 o 
  -5  21   1        0.53       22.26     15.74 o 
  -4  21   1        4.14       26.47     16.11 o 
  -3  21   1      120.97      117.32     17.65 o 
  -2  21   1        3.57        8.50     14.87 o 
  -1  21   1       10.45       35.26     16.96 o 
   0  21   1      168.51      175.11     18.58 o 
   1  21   1      163.98      173.79     26.09 o 
   2  21   1      111.02      114.69     25.54 o 
   3  21   1      252.78      264.46     26.47 o 
   4  21   1      215.03      198.84     25.11 o 
   5  21   1      219.01      220.70     33.45 o 
  -4  22   1       94.07       37.26     18.57 o 
  -3  22   1        9.90       71.61     25.46 o 
  -2  22   1       36.10       39.12     17.21 o 
  -1  22   1      271.04      281.44     18.05 o 
   0  22   1      149.52      144.60     20.69 o 
   1  22   1      240.07      266.80     26.59 o 
   2  22   1        5.84       30.49     25.75 o 
   3  22   1      151.84      139.74     25.54 o 
   4  22   1       12.00        6.35     14.81 o 
  -3  23   1       17.85       43.25     19.91 o 
  -2  23   1      176.81      174.24     20.08 o 
  -1  23   1        9.63       18.98     18.53 o 
   0  23   1        1.37       16.82     23.17 o 
   1  23   1       24.98       38.92     31.56 o 
   2  23   1      201.68      198.67     27.05 o 
   3  23   1        1.89       -7.89     18.10 o 
  -2  24   1        1.95        3.08     25.34 o 
  -1  24   1       24.35        9.63     20.57 o 
   0  24   1       86.42       61.87     32.19 o 
   1  24   1       80.91       84.73     32.83 o 
   2  24   1      254.91      183.76     18.86 o 
 -10   0   2       16.14       34.50     23.55 o 
  -8   0   2     2156.28     2009.37     26.44 o 
  -6   0   2      103.37      122.23     17.74 o 
  -4   0   2     1458.32     1388.46     23.09 o 
  -2   0   2       27.94       18.01     28.08 o 
   0   0   2    26118.07    20613.03    119.75 o 
   6   0   2     2668.30     2345.61     28.55 o 
   8   0   2       13.33      -16.09     16.09 o 
 -10   1   2       55.93       69.70     14.25 o 
  -9   1   2       42.66       16.38     16.64 o 
  -8   1   2        3.66       -8.47     11.61 o 
  -7   1   2     2035.58     1971.58     66.77 o 
  -6   1   2       33.68       45.65     36.74 o 
  -5   1   2     1658.99     1698.98     23.00 o 
  -4   1   2       88.88       75.40     13.20 o 
  -3   1   2       97.66      117.57     17.83 o 
  -2   1   2     2797.37     2951.56     65.88 o 
  -1   1   2     8655.56     8809.02    231.21 o 
   0   1   2      569.72      582.91     25.30 o 
   1   1   2      806.89      934.69     25.33 o 
   2   1   2      367.04      361.21     37.19 o 
   4   1   2     1231.64     1195.03     26.73 o 
   5   1   2     1880.18     1715.29     16.78 o 
   6   1   2        7.56       -5.54     25.89 o 
   7   1   2       85.99      128.56     17.42 o 
   8   1   2        0.04       19.81     13.22 o 
   9   1   2      365.18      359.00     19.51 o 
 -10   2   2       19.33       68.36     14.38 o 
  -9   2   2      207.28      257.10     40.80 o 
  -8   2   2     2913.04     2660.84    113.69 o 
  -7   2   2        1.93      -13.66     13.66 o 
  -6   2   2      328.33      379.85     48.94 o 
  -5   2   2       11.21       37.38     16.46 o 
  -4   2   2     5496.57     5079.74    106.13 o 
  -3   2   2      885.90      821.65     38.71 o 
  -2   2   2    28783.69    28002.45    226.34 o 
  -1   2   2     3250.24     3279.30     49.98 o 
   0   2   2      440.13      582.88     23.97 o 
   1   2   2    12036.14    13103.25    445.39 o 
   2   2   2      700.33      648.99     36.44 o 
   3   2   2     1098.41     1232.51    101.62 o 
   4   2   2      994.43     1007.66     25.83 o 
   5   2   2      462.34      442.17     60.91 o 
   6   2   2      180.67      173.47     25.59 o 
   7   2   2       23.89       34.32     33.20 o 
   8   2   2       16.50       29.91     11.57 o 
   9   2   2       23.07       46.33     17.42 o 
 -10   3   2       44.64       92.45     21.70 o 
  -9   3   2        0.51      -22.32     22.32 o 
  -8   3   2      129.89      174.53     37.02 o 
  -7   3   2      384.82      399.31     16.63 o 
  -6   3   2      322.95      287.20     17.91 o 
  -5   3   2     2670.07     2553.77     30.99 o 
  -4   3   2      696.43      742.73     12.69 o 
  -3   3   2      638.94      601.99     30.85 o 
  -2   3   2    23408.10    24170.93    242.75 o 
  -1   3   2     3388.18     3148.15     63.17 o 
   0   3   2      666.04      717.76     25.66 o 
   1   3   2       60.71       15.30     26.48 o 
   2   3   2      748.10      777.83     50.73 o 
   3   3   2    13811.04    13717.41    111.35 o 
   4   3   2     1645.18     1707.04     71.52 o 
   5   3   2     5194.13     4965.04    542.48 o 
   6   3   2       62.30       70.33     19.16 o 
   7   3   2      169.24      211.12     21.51 o 
   8   3   2        0.39       62.68     30.17 o 
   9   3   2        2.05       44.06     22.58 o 
 -10   4   2      288.68      306.07     18.92 o 
  -9   4   2      168.25      159.54     36.74 o 
  -8   4   2      138.27      161.97     26.53 o 
  -7   4   2       31.32       23.62     31.44 o 
  -6   4   2       20.81       22.51     15.89 o 
  -5   4   2     1926.45     1794.35     20.45 o 
  -4   4   2    16255.24    15586.33    139.82 o 
  -3   4   2       73.28       78.17     13.33 o 
  -2   4   2     3693.71     3974.08    145.86 o 
  -1   4   2     3764.01     3803.79    175.20 o 
   0   4   2     4457.27     4470.81    117.55 o 
   1   4   2    23259.75    23348.31   1500.97 o 
   2   4   2     6638.30     6891.76    298.63 o 
   3   4   2      629.67      669.99     47.88 o 
   4   4   2      471.72      394.55     53.21 o 
   5   4   2     2084.55     2205.02    196.87 o 
   6   4   2      826.34      794.39     32.41 o 
   7   4   2      123.86      127.56     14.91 o 
   8   4   2       88.02       85.65     34.74 o 
   9   4   2       15.45      -20.96     24.67 o 
 -10   5   2       88.24      132.52     55.69 o 
  -9   5   2       70.16       70.82     12.00 o 
  -8   5   2        1.70       99.39     42.33 o 
  -7   5   2       33.11      -34.42     35.98 o 
  -6   5   2     1336.53     1263.06     28.75 o 
  -5   5   2      479.81      459.55     13.35 o 
  -4   5   2      189.24      195.16     15.95 o 
  -3   5   2      287.81      317.81     12.58 o 
  -2   5   2     7249.95     6994.48    368.56 o 
  -1   5   2    13986.19    14141.08    127.30 o 
   0   5   2     1194.58     1281.32     46.45 o 
   1   5   2     3076.45     3587.23    111.63 o 
   2   5   2      555.37      543.60     30.57 o 
   3   5   2     2332.08     2488.55     89.75 o 
   4   5   2     2004.57     2083.31    137.42 o 
   5   5   2       43.91       80.21     16.49 o 
   6   5   2     1454.08     1422.19     64.33 o 
   7   5   2       94.56      139.91     21.81 o 
   8   5   2      180.20      130.16     13.93 o 
   9   5   2      111.24      146.37     17.66 o 
  -9   6   2      431.40      418.30     24.16 o 
  -8   6   2     1293.01     1272.04     66.32 o 
  -7   6   2      508.03      476.70     20.59 o 
  -6   6   2      307.88      285.85     14.72 o 
  -5   6   2     1289.30     1217.72     33.85 o 
  -4   6   2     7791.89     7650.83     58.12 o 
  -3   6   2     5485.18     5519.86    150.15 o 
  -2   6   2     1656.31     1474.04     57.88 o 
  -1   6   2       19.63        1.53     22.16 o 
   0   6   2     1093.63      858.86     28.79 o 
   1   6   2    12424.88    12777.06    280.85 o 
   2   6   2     4499.05     4543.93     33.65 o 
   3   6   2     2451.90     2511.01    251.88 o 
   4   6   2      205.51      228.18     15.09 o 
   5   6   2       22.79       66.02     14.74 o 
   6   6   2      335.36      334.71     31.56 o 
   7   6   2      888.90      887.34     46.20 o 
   8   6   2        0.33       22.04     11.75 o 
   9   6   2        1.28      -16.14     16.14 o 
  -9   7   2      125.28      140.70     15.02 o 
  -8   7   2      148.47      179.33     28.41 o 
  -7   7   2      904.05      880.13     19.90 o 
  -6   7   2     1976.75     1937.48     41.63 o 
  -5   7   2     2134.71     2133.24     24.61 o 
  -4   7   2      436.91      502.23     13.45 o 
  -3   7   2      179.33      225.94     14.63 o 
  -2   7   2     2023.37     2231.80     39.59 o 
  -1   7   2    15698.62    16234.68    221.05 o 
   0   7   2      417.97      388.39     17.38 o 
   1   7   2      135.22      126.97     14.80 o 
   2   7   2    10047.27    10456.15    397.20 o 
   3   7   2      954.13      908.68     35.96 o 
   4   7   2        5.30       18.18     25.75 o 
   5   7   2     1328.29     1455.58    114.97 o 
   6   7   2       30.61       47.39     16.57 o 
   7   7   2      217.11      206.51     27.96 o 
   8   7   2       41.00       65.31     20.16 o 
   9   7   2       10.60       38.20     16.76 o 
  -9   8   2      452.44      406.13     28.79 o 
  -8   8   2       36.07      123.96     25.96 o 
  -7   8   2      825.52      841.21     36.63 o 
  -6   8   2      165.22      152.07     30.24 o 
  -5   8   2     1326.31     1283.89     56.19 o 
  -4   8   2      695.64      674.19     41.05 o 
  -3   8   2      370.47      389.94     15.30 o 
  -2   8   2      684.45      751.14     18.88 o 
  -1   8   2      416.42      452.75     18.17 o 
   0   8   2      820.41      921.15     43.98 o 
   1   8   2     1243.34     1200.89     52.09 o 
   2   8   2     6162.90     6557.76     33.31 o 
   3   8   2       55.43      111.16     24.16 o 
   4   8   2     1088.56     1121.65     84.32 o 
   5   8   2      127.95      163.63     12.96 o 
   6   8   2       65.46       59.71     16.66 o 
   7   8   2      448.75      441.84     20.31 o 
   8   8   2       54.13       88.62     15.21 o 
   9   8   2      102.84      120.87     12.19 o 
  -9   9   2       17.90       53.78     12.83 o 
  -8   9   2        8.48       31.95     19.62 o 
  -7   9   2      862.04      858.95     33.82 o 
  -6   9   2      584.74      581.15     48.93 o 
  -5   9   2     1280.07     1225.09     21.00 o 
  -4   9   2        1.13       14.76     22.39 o 
  -3   9   2       13.10        6.00     10.21 o 
  -2   9   2     2331.64     2389.91    101.72 o 
  -1   9   2     4096.01     3955.20     62.32 o 
   0   9   2      729.67      741.55     39.26 o 
   1   9   2       34.48       51.42     13.30 o 
   2   9   2    16240.66    18113.05     53.20 o 
   3   9   2     1591.84     1701.32     85.36 o 
   4   9   2      113.81       80.43     22.74 o 
   5   9   2       41.66       59.10     14.09 o 
   6   9   2       32.35       76.11     16.56 o 
   7   9   2      334.49      351.91     23.68 o 
   8   9   2      289.93      283.45     17.26 o 
   9   9   2       32.07       27.58     13.08 o 
  -9  10   2       76.96      113.82     15.98 o 
  -8  10   2       32.05       40.80     10.43 o 
  -7  10   2      331.27      335.23     19.82 o 
  -6  10   2      205.62      193.96     26.73 o 
  -5  10   2       46.53       46.22     12.26 o 
  -4  10   2        2.06      -10.68     10.68 o 
  -3  10   2      889.75      825.15     20.75 o 
  -2  10   2     1213.28     1228.37     38.64 o 
  -1  10   2     3155.96     3593.65     66.14 o 
   0  10   2      871.86      940.37     37.39 o 
   1  10   2     7901.66     8380.81    356.56 o 
   2  10   2      132.74      113.16     16.73 o 
   3  10   2       12.81       13.52     18.55 o 
   4  10   2        1.20        2.80     27.42 o 
   5  10   2       38.19       86.09     18.64 o 
   6  10   2        2.90       23.24     23.97 o 
   7  10   2      225.03      181.78     21.44 o 
   8  10   2       12.43       11.08     19.39 o 
   9  10   2       46.89       74.89     10.18 o 
  -9  11   2        0.13       18.82     24.31 o 
  -8  11   2       11.92       12.56     26.11 o 
  -7  11   2      225.21      223.06     13.80 o 
  -6  11   2      763.82      772.38     35.78 o 
  -5  11   2      669.80      655.74     27.82 o 
  -4  11   2      968.99      984.12     14.30 o 
  -3  11   2      152.10      162.32     18.52 o 
  -2  11   2     4447.97     4178.43     59.82 o 
  -1  11   2     1543.51     1601.02     18.75 o 
   0  11   2     1980.72     2092.09     59.49 o 
   1  11   2      303.76      308.01     17.13 o 
   2  11   2      246.59      228.59     22.51 o 
   3  11   2      171.19      198.69     21.42 o 
   4  11   2     2729.03     2858.78     21.95 o 
   5  11   2      379.00      382.43     57.56 o 
   6  11   2      157.72      165.34     38.90 o 
   7  11   2       10.14       23.01     15.69 o 
   8  11   2       20.75       23.96     26.53 o 
  -8  12   2      212.12      263.94     31.58 o 
  -7  12   2      235.95      238.78     21.68 o 
  -6  12   2       97.65      128.45     18.88 o 
  -5  12   2      409.77      414.85      9.73 o 
  -4  12   2       48.59       78.98     12.44 o 
  -3  12   2      530.13      529.74     19.77 o 
  -2  12   2        6.59       16.42     13.07 o 
  -1  12   2      617.26      597.48     21.29 o 
   0  12   2       23.77       61.25     15.94 o 
   1  12   2     1199.99     1143.56     77.66 o 
   2  12   2      316.67      316.41     32.87 o 
   3  12   2       18.15       -5.60     38.42 o 
   4  12   2      335.52      327.13     18.83 o 
   5  12   2     1520.59     1518.16     20.36 o 
   6  12   2       14.93       -0.23     17.08 o 
   7  12   2      149.54      165.83     10.54 o 
   8  12   2       26.02      108.11     30.17 o 
  -8  13   2       87.84      111.60     20.75 o 
  -7  13   2       30.01       52.30     11.42 o 
  -6  13   2      435.80      431.63     17.55 o 
  -5  13   2       25.62       47.38     15.65 o 
  -4  13   2      277.26      276.65     19.57 o 
  -3  13   2      759.64      784.85     40.79 o 
  -2  13   2     2412.22     2402.65     46.40 o 
  -1  13   2      466.41      449.63     16.40 o 
   0  13   2      473.94      447.54     17.07 o 
   1  13   2      760.83      689.55     18.38 o 
   2  13   2      756.66      712.50     24.13 o 
   3  13   2      132.87      146.02     22.25 o 
   4  13   2     1543.90     1633.60     39.82 o 
   5  13   2      280.44      263.04     33.49 o 
   6  13   2        0.53       -5.84     28.77 o 
   7  13   2       45.51       85.75     17.89 o 
   8  13   2      280.69      259.07     14.87 o 
  -8  14   2       28.81       31.39     20.03 o 
  -7  14   2      207.49      212.95     16.64 o 
  -6  14   2       35.29       53.70     13.52 o 
  -5  14   2      407.25      415.06     14.90 o 
  -4  14   2      614.92      597.23     33.83 o 
  -3  14   2      225.45      245.87     15.41 o 
  -2  14   2      297.45      276.18     15.44 o 
  -1  14   2        7.66       -7.16     16.25 o 
   0  14   2       27.95       32.47     16.55 o 
   1  14   2      843.61      810.07     18.91 o 
   2  14   2      445.18      498.51     36.02 o 
   3  14   2     1255.45     1207.36     51.94 o 
   4  14   2     1836.36     1840.54     35.82 o 
   5  14   2      297.19      304.65     25.73 o 
   6  14   2        6.72       39.00     16.89 o 
   7  14   2      432.43      411.91     12.80 o 
   8  14   2        4.19       44.12     13.28 o 
  -8  15   2       32.09       55.66     11.22 o 
  -7  15   2       17.74       57.80     27.23 o 
  -6  15   2      346.40      365.22     13.58 o 
  -5  15   2        3.77       21.52     12.09 o 
  -4  15   2     1542.64     1504.52     41.30 o 
  -3  15   2       71.86       84.84     10.69 o 
  -2  15   2      448.05      419.72     16.09 o 
  -1  15   2      253.95      251.33     16.30 o 
   0  15   2       40.70       52.50     16.72 o 
   1  15   2     1179.59     1140.78     31.80 o 
   2  15   2      533.69      506.27     26.27 o 
   3  15   2       54.15       98.14     25.67 o 
   4  15   2     1032.20      975.20     17.65 o 
   5  15   2       66.06       83.36     18.63 o 
   6  15   2        3.56       52.98     14.79 o 
   7  15   2        0.06       16.49      9.89 o 
  -7  16   2       48.02       45.99     12.37 o 
  -6  16   2       26.78       26.65     13.93 o 
  -5  16   2      325.46      329.83     12.12 o 
  -4  16   2      612.73      576.08     23.79 o 
  -3  16   2     1595.45     1484.74     41.76 o 
  -2  16   2        0.74        6.35     13.98 o 
  -1  16   2       58.92       79.11     17.89 o 
   0  16   2      160.84      150.28     17.12 o 
   1  16   2     2475.26     2345.79     31.57 o 
   2  16   2       31.42      -19.48     24.82 o 
   3  16   2      223.81      139.98     24.76 o 
   4  16   2       54.69       54.06     19.97 o 
   5  16   2      757.09      718.97     20.23 o 
   6  16   2        9.48       23.48     15.95 o 
   7  16   2      153.48      176.81     11.72 o 
  -7  17   2       31.77       61.88     12.46 o 
  -6  17   2      382.54      382.85     21.43 o 
  -5  17   2       55.12       64.68     11.84 o 
  -4  17   2       87.64       78.76     11.83 o 
  -3  17   2        0.06       19.63     13.14 o 
  -2  17   2       30.45       55.95     15.67 o 
  -1  17   2       89.32       94.00     16.04 o 
   0  17   2      159.24      165.16     15.68 o 
   1  17   2      401.67      400.97     26.56 o 
   2  17   2     1039.58     1020.17     27.51 o 
   3  17   2      312.73      292.67     25.66 o 
   4  17   2     1218.92     1278.07     73.08 o 
   5  17   2        0.15       39.40     17.68 o 
   6  17   2        9.44      -15.87     15.87 o 
   7  17   2        1.29        5.58     11.54 o 
  -7  18   2      119.89      119.13     14.94 o 
  -6  18   2       11.57       32.77     15.25 o 
  -5  18   2      128.54      132.52     12.52 o 
  -4  18   2       24.97       39.47     13.48 o 
  -3  18   2      943.79      898.29     25.99 o 
  -2  18   2      585.91      591.43     21.92 o 
  -1  18   2      393.26      407.86     12.82 o 
   0  18   2      535.83      479.54     20.24 o 
   1  18   2     1180.11     1225.63     28.75 o 
   2  18   2        2.68       38.23     24.45 o 
   3  18   2      233.41      213.49     24.91 o 
   4  18   2      388.42      332.80     17.83 o 
   5  18   2      501.71      529.49     20.60 o 
   6  18   2       28.96       49.32     19.14 o 
  -6  19   2      345.02      346.11     19.04 o 
  -5  19   2        1.02       -8.74     15.77 o 
  -4  19   2      448.70      441.21     15.85 o 
  -3  19   2       66.05       82.73     13.16 o 
  -2  19   2      119.97      142.21     12.73 o 
  -1  19   2       18.72       14.24     13.70 o 
   0  19   2       11.80       24.55     17.26 o 
   1  19   2       83.92      121.51     24.45 o 
   2  19   2        3.35       17.74     24.13 o 
   3  19   2        2.72       21.73     23.78 o 
   4  19   2      239.41      215.48     24.36 o 
   5  19   2       41.53       60.54     25.05 o 
   6  19   2        0.27       12.84     13.55 o 
  -6  20   2        0.42       50.66     15.74 o 
  -5  20   2       87.04      112.50     32.67 o 
  -4  20   2      144.61      135.61     13.58 o 
  -3  20   2        4.62        8.17     15.72 o 
  -2  20   2       48.21       39.38     13.22 o 
  -1  20   2      112.90      120.61     17.22 o 
   0  20   2      182.08      149.09     19.42 o 
   1  20   2      167.67      152.34     25.37 o 
   2  20   2      122.57      138.27     25.40 o 
   3  20   2       27.20       -7.31     24.53 o 
   4  20   2        9.41       96.69     25.00 o 
   5  20   2      118.29      127.06     24.76 o 
  -5  21   2       65.36       88.49     20.98 o 
  -4  21   2        3.61       44.13     13.94 o 
  -3  21   2       44.98       68.21     23.98 o 
  -2  21   2       15.00       45.05     14.91 o 
  -1  21   2       44.78       46.92     17.29 o 
   0  21   2      210.82      246.69     25.49 o 
   1  21   2       16.19       64.84     30.37 o 
   2  21   2      181.33      162.95     26.09 o 
   3  21   2      339.09      399.18     26.76 o 
   4  21   2      130.26      155.35     26.04 o 
   5  21   2       34.41       71.04     15.06 o 
  -4  22   2        2.21       20.78     16.12 o 
  -3  22   2      114.39      127.14     14.26 o 
  -2  22   2        4.92       13.06     15.02 o 
  -1  22   2       41.77       57.05     18.21 o 
   0  22   2        6.66       24.22     30.31 o 
   1  22   2      167.00      211.64     25.83 o 
   2  22   2       22.73       16.36     25.43 o 
   3  22   2       38.76      153.93     26.09 o 
   4  22   2        5.20       11.50     18.26 o 
  -3  23   2       16.48       42.32     19.11 o 
  -2  23   2      175.66      125.60     18.01 o 
  -1  23   2      210.13      199.12     20.23 o 
   0  23   2       38.53       49.36     25.75 o 
   1  23   2       52.24       51.35     26.82 o 
   2  23   2        3.99      -20.49     26.24 o 
   3  23   2      209.58      219.99     26.99 o 
  -2  24   2       20.18       20.60     18.16 o 
  -1  24   2       39.73       26.49     24.09 o 
   0  24   2      164.73      199.97     32.71 o 
   1  24   2      445.28      422.10     34.04 o 
   2  24   2      396.32      390.66     34.24 o 
  -9   0   3      116.81      118.97     16.70 o 
  -7   0   3      222.59      269.46     16.64 o 
  -5   0   3      134.52      197.28     25.43 o 
  -3   0   3    15578.65    14876.90     88.27 o 
  -1   0   3     3117.27     3413.46     58.37 o 
   1   0   3      147.79      327.50     33.41 o 
   3   0   3     4329.08     4738.64     38.37 o 
   5   0   3       33.74       28.07     12.05 o 
   7   0   3      177.84      208.75     16.44 o 
   9   0   3        5.80        8.49     20.31 o 
 -10   1   3       86.93      119.60     40.46 o 
  -9   1   3       57.00       11.05     30.75 o 
  -8   1   3       13.99       34.52     17.71 o 
  -7   1   3       22.02       73.15     30.50 o 
  -6   1   3     1015.34      916.72     26.46 o 
  -5   1   3     1532.62     1544.23     19.78 o 
  -4   1   3     5286.77     5156.62     69.07 o 
  -3   1   3     6097.47     5725.50     56.90 o 
  -2   1   3     2582.82     2596.78     87.03 o 
  -1   1   3       33.45       34.81     16.60 o 
   0   1   3       19.35       14.41     19.30 o 
   1   1   3     3450.11     3960.38     42.51 o 
   2   1   3      138.52      152.13     19.05 o 
   3   1   3      153.65      203.20     15.95 o 
   4   1   3     2807.70     2811.83     31.58 o 
   5   1   3      400.29      396.15     30.92 o 
   6   1   3      419.50      462.52     19.85 o 
   7   1   3      557.38      588.79     42.58 o 
   8   1   3      309.58      351.50     25.62 o 
   9   1   3        4.28       49.43     24.51 o 
 -10   2   3       22.22       -9.16     14.23 o 
  -9   2   3      212.26      230.03     35.69 o 
  -8   2   3      163.33      179.72     13.51 o 
  -7   2   3     2389.62     2344.15     51.48 o 
  -6   2   3       17.50       50.92     14.33 o 
  -5   2   3     2154.64     2100.74     29.70 o 
  -4   2   3       15.83       11.04     15.82 o 
  -3   2   3       30.69       52.67     14.25 o 
  -2   2   3      354.78      345.11     16.68 o 
  -1   2   3     3306.64     3539.66     68.99 o 
   0   2   3      717.56      717.40     25.50 o 
   1   2   3    18583.99    17798.78    490.58 o 
   2   2   3      285.34      390.45     18.98 o 
   3   2   3     3366.99     3842.23     29.91 o 
   4   2   3      626.92      691.81     47.51 o 
   5   2   3      346.59      315.04     35.54 o 
   6   2   3      166.88      177.17     13.81 o 
   7   2   3      405.19      400.85     24.03 o 
   8   2   3      154.60      200.77     28.93 o 
   9   2   3      178.15      187.67     31.43 o 
 -10   3   3      263.51      279.78     59.47 o 
  -9   3   3      370.71      373.67     14.03 o 
  -8   3   3      260.81      260.21     59.56 o 
  -7   3   3     1598.11     1572.15     51.71 o 
  -6   3   3      609.49      582.82     35.60 o 
  -5   3   3      685.60      661.56     17.74 o 
  -4   3   3     2633.63     2590.69     34.37 o 
  -3   3   3       12.66       23.99     15.98 o 
  -2   3   3     1743.19     1918.28     32.40 o 
  -1   3   3    25096.09    23870.39     93.37 o 
   0   3   3       11.62      107.35     30.12 o 
   1   3   3     1673.95     1789.73     53.00 o 
   2   3   3     2134.85     2515.03     61.46 o 
   3   3   3      447.65      589.96     21.53 o 
   4   3   3     3253.97     3182.00    323.77 o 
   5   3   3      227.51      222.16     15.10 o 
   6   3   3       96.46      115.74     11.49 o 
   7   3   3      109.01      113.32      9.40 o 
   8   3   3      248.24      242.21     19.81 o 
   9   3   3        0.24       17.14     13.04 o 
 -10   4   3       42.33       56.12     12.48 o 
  -9   4   3      774.48      747.13     56.58 o 
  -8   4   3      662.88      570.08     17.22 o 
  -7   4   3      856.46      835.52     14.53 o 
  -6   4   3        1.81      -17.65     17.65 o 
  -5   4   3      645.65      608.78     29.43 o 
  -4   4   3     5738.22     5797.84    136.10 o 
  -3   4   3    21333.66    20664.44    204.05 o 
  -2   4   3     1806.28     1823.33     18.59 o 
  -1   4   3     2271.91     2543.79    105.70 o 
   0   4   3     3199.32     3245.44     44.55 o 
   1   4   3     4118.22     4493.45    190.25 o 
   2   4   3     5342.11     5562.82    247.60 o 
   3   4   3     7085.60     7515.00    566.16 o 
   4   4   3      237.84      303.49     31.12 o 
   5   4   3      784.00      790.67     87.63 o 
   6   4   3      504.85      494.07     48.92 o 
   7   4   3      289.54      308.42     17.27 o 
   8   4   3       97.96      126.95     17.02 o 
   9   4   3       17.61       38.69     10.62 o 
 -10   5   3      484.36      425.29     13.67 o 
  -9   5   3      545.35      467.38     16.82 o 
  -8   5   3      228.82      216.83     29.88 o 
  -7   5   3      140.46      175.75     13.38 o 
  -6   5   3     4898.19     4396.71    162.30 o 
  -5   5   3      353.75      387.92     12.07 o 
  -4   5   3     5023.64     4845.34    151.69 o 
  -3   5   3      396.04      399.84     14.08 o 
  -2   5   3       53.24      114.63     15.07 o 
  -1   5   3     2219.94     2355.58     29.61 o 
   0   5   3     7742.29     7439.52    298.98 o 
   1   5   3     1104.06     1253.04     30.55 o 
   2   5   3     2242.14     2666.87    109.28 o 
   3   5   3     3048.79     3223.16     55.00 o 
   4   5   3     1200.75     1195.57    116.73 o 
   5   5   3       24.63       63.06     25.59 o 
   6   5   3       17.21       26.61     16.71 o 
   7   5   3      129.75      133.93     11.23 o 
   8   5   3      171.27      202.10     22.89 o 
   9   5   3        5.93       21.27     10.78 o 
  -9   6   3      302.86      271.58     18.77 o 
  -8   6   3        2.12       68.10     28.45 o 
  -7   6   3     1097.81     1059.62     24.76 o 
  -6   6   3     1240.11     1116.84     18.63 o 
  -5   6   3       32.78       38.96     12.55 o 
  -4   6   3     1731.25     1828.21     33.68 o 
  -3   6   3    11771.85    11264.45    311.51 o 
  -2   6   3     6877.20     7061.33    152.42 o 
  -1   6   3      736.71      692.46     35.04 o 
   0   6   3        4.21       -8.39     19.01 o 
   1   6   3      424.22      492.43     27.15 o 
   2   6   3     1374.36     1518.04     51.14 o 
   3   6   3      297.87      254.58     18.82 o 
   4   6   3       28.46       55.59     16.54 o 
   5   6   3      336.10      364.38     15.16 o 
   6   6   3        1.83       40.77     11.45 o 
   7   6   3       11.06       24.44     11.14 o 
   8   6   3      317.87      316.69     29.17 o 
   9   6   3       18.75       28.34     14.63 o 
  -9   7   3      364.11      288.14     34.37 o 
  -8   7   3        5.95        8.32     21.24 o 
  -7   7   3        4.20       11.96     16.44 o 
  -6   7   3      931.69      900.01     24.03 o 
  -5   7   3     2225.19     2088.29     30.64 o 
  -4   7   3     3488.46     3684.37     25.00 o 
  -3   7   3      272.94      264.25     18.34 o 
  -2   7   3     9518.63    10100.05    178.39 o 
  -1   7   3     2836.24     2641.52    127.97 o 
   0   7   3      895.53      911.78     22.18 o 
   1   7   3     2933.79     3362.16     79.19 o 
   2   7   3      344.05      367.95     13.43 o 
   3   7   3     4373.11     4615.26    370.73 o 
   4   7   3     1717.19     1693.06    177.98 o 
   5   7   3        2.43       18.83     18.07 o 
   6   7   3       19.04       43.25     48.94 o 
   7   7   3        0.24       21.38     11.33 o 
   8   7   3       23.70       21.07     13.50 o 
   9   7   3       18.27       48.50     26.30 o 
  -9   8   3      116.67      107.28     35.29 o 
  -8   8   3        5.78       53.78     16.35 o 
  -7   8   3     1358.95     1296.29    108.22 o 
  -6   8   3      181.67      187.33     40.83 o 
  -5   8   3       98.97      115.77     30.95 o 
  -4   8   3     2062.75     1983.98     50.00 o 
  -3   8   3     5222.77     5257.60     81.05 o 
  -2   8   3     2351.52     2279.77     92.31 o 
  -1   8   3        1.50       10.22     14.62 o 
   0   8   3      676.03      767.07     29.52 o 
   1   8   3      138.53      159.23     15.82 o 
   2   8   3     1831.35     1971.05     70.62 o 
   3   8   3      411.22      363.61     19.10 o 
   4   8   3       13.69       25.36     18.04 o 
   5   8   3      742.97      862.25     94.32 o 
   6   8   3     1021.11     1001.96     34.55 o 
   7   8   3       67.07       52.78     17.74 o 
   8   8   3       75.58      122.98     32.90 o 
   9   8   3        0.61        1.08     18.52 o 
  -9   9   3        0.86        4.42     15.28 o 
  -8   9   3       41.52       82.29     23.45 o 
  -7   9   3       40.42      106.65     22.08 o 
  -6   9   3     1417.54     1328.24     21.90 o 
  -5   9   3     1452.99     1347.99     59.52 o 
  -4   9   3       68.08       55.50     11.43 o 
  -3   9   3       15.36       23.35     14.00 o 
  -2   9   3     1530.87     1760.78     46.75 o 
  -1   9   3     1468.88     1234.15     33.07 o 
   0   9   3    10442.45    10619.45    728.79 o 
   1   9   3      267.83      367.34     33.56 o 
   2   9   3     1822.65     1764.99     84.97 o 
   3   9   3       39.85       59.56     27.45 o 
   4   9   3        3.55       31.95     28.80 o 
   5   9   3      469.71      498.23     33.19 o 
   6   9   3       42.20       31.80     16.77 o 
   7   9   3      132.30      143.75     43.53 o 
   8   9   3      402.93      418.54     19.21 o 
   9   9   3       22.21       21.66     16.00 o 
  -9  10   3       37.62       -6.79     27.80 o 
  -8  10   3      252.55      246.59     20.04 o 
  -7  10   3      198.40      231.91     11.80 o 
  -6  10   3       54.08       40.59     13.65 o 
  -5  10   3     1419.89     1376.59     60.55 o 
  -4  10   3      325.15      320.05     15.19 o 
  -3  10   3       37.02       47.71     12.89 o 
  -2  10   3     2765.87     2526.74     88.23 o 
  -1  10   3     1692.35     1685.08     33.00 o 
   0  10   3        4.37       -1.12     14.71 o 
   1  10   3       73.21      123.07     19.05 o 
   2  10   3      227.92      214.20     18.89 o 
   3  10   3        8.83       43.63     15.39 o 
   4  10   3      270.23      251.82     18.61 o 
   5  10   3       81.51       86.95     36.47 o 
   6  10   3     1076.46     1147.26     47.26 o 
   7  10   3      516.96      479.18     22.51 o 
   8  10   3      311.14      305.55     13.91 o 
  -9  11   3       69.83       60.38     21.83 o 
  -8  11   3       18.80       44.30     11.11 o 
  -7  11   3      319.62      337.50     31.66 o 
  -6  11   3      237.25      239.22     14.98 o 
  -5  11   3      753.18      759.10     35.42 o 
  -4  11   3      470.32      496.28     32.41 o 
  -3  11   3      249.80      256.20     11.54 o 
  -2  11   3      206.61      245.46     15.38 o 
  -1  11   3     1621.79     1493.64     31.39 o 
   0  11   3     1798.24     1936.52     91.83 o 
   1  11   3      109.10       40.52     18.98 o 
   2  11   3       91.83      144.83     26.70 o 
   3  11   3     1835.76     1712.47     97.48 o 
   4  11   3        7.91       19.34     14.38 o 
   5  11   3      653.73      706.12     19.64 o 
   6  11   3      126.98      119.19     31.38 o 
   7  11   3      159.70      153.19     10.55 o 
   8  11   3       11.48       40.97     14.95 o 
  -8  12   3       76.62       93.30     12.55 o 
  -7  12   3       10.43       13.84     11.83 o 
  -6  12   3       88.83       97.16     10.45 o 
  -5  12   3      358.76      394.43     21.34 o 
  -4  12   3      965.54      898.11     40.49 o 
  -3  12   3      835.00      830.31     24.32 o 
  -2  12   3     1515.11     1568.81     46.29 o 
  -1  12   3     1048.19     1063.46     29.89 o 
   0  12   3      438.82      430.87     15.67 o 
   1  12   3      312.48      309.66     19.27 o 
   2  12   3      128.55      136.80     19.16 o 
   3  12   3      138.04      141.46     17.64 o 
   4  12   3      320.26      326.89     19.81 o 
   5  12   3      179.02      145.99     19.03 o 
   6  12   3     1805.89     1809.64     17.15 o 
   7  12   3      139.43      148.66     10.66 o 
   8  12   3      183.49      208.33     18.94 o 
  -8  13   3        0.03       31.82     11.95 o 
  -7  13   3      345.18      387.75     47.91 o 
  -6  13   3        4.83       23.16     17.93 o 
  -5  13   3     2134.78     2178.36    104.89 o 
  -4  13   3      912.38      881.22     37.53 o 
  -3  13   3       16.14        9.54     12.76 o 
  -2  13   3       13.20       47.60     15.22 o 
  -1  13   3     4212.84     4316.22     93.19 o 
   0  13   3       27.24       52.96     13.06 o 
   1  13   3       63.04       28.87     15.65 o 
   2  13   3        0.04       14.77     26.06 o 
   3  13   3     1169.22     1189.41     24.53 o 
   4  13   3        5.94       42.83     19.03 o 
   5  13   3      465.28      455.02     18.46 o 
   6  13   3        0.22       36.47     30.07 o 
   7  13   3       46.72       70.82     12.06 o 
   8  13   3       54.94       64.65     12.44 o 
  -8  14   3      294.72      315.30     17.31 o 
  -7  14   3       56.46       80.48     13.96 o 
  -6  14   3       32.83       42.73     18.62 o 
  -5  14   3        0.12       19.08      9.46 o 
  -4  14   3     1286.60     1207.45     33.37 o 
  -3  14   3      168.79      210.30     23.82 o 
  -2  14   3     1088.24     1118.71     40.95 o 
  -1  14   3       56.72       34.96     16.01 o 
   0  14   3      465.35      494.48     16.77 o 
   1  14   3      177.00      219.05     19.43 o 
   2  14   3     3295.07     3257.13     27.34 o 
   3  14   3     1000.50      997.23     26.18 o 
   4  14   3        6.42       17.16     15.08 o 
   5  14   3       77.00       88.47     18.87 o 
   6  14   3      236.70      289.05     35.74 o 
   7  14   3       20.82       57.16     13.38 o 
   8  14   3      199.72      222.70     10.77 o 
  -8  15   3       23.33       58.29     12.39 o 
  -7  15   3        6.39       53.44     13.93 o 
  -6  15   3        8.85       13.64     11.42 o 
  -5  15   3     1838.72     1730.75     81.25 o 
  -4  15   3        5.50       13.39     16.86 o 
  -3  15   3      166.76      177.15     12.45 o 
  -2  15   3        6.28       30.64     15.29 o 
  -1  15   3       76.83       98.79     14.07 o 
   0  15   3      110.63      127.31     15.73 o 
   1  15   3      349.12      309.11     18.71 o 
   2  15   3      414.99      331.50     25.66 o 
   3  15   3       71.58       77.24     23.98 o 
   4  15   3      630.78      619.44     22.29 o 
   5  15   3      174.49      205.90     14.07 o 
   6  15   3       90.23      142.52     34.85 o 
   7  15   3        2.42       14.06     10.59 o 
  -7  16   3        3.21       -7.10     22.56 o 
  -6  16   3      171.27      166.47     14.93 o 
  -5  16   3      140.71      147.33     18.44 o 
  -4  16   3      834.35      810.69     13.73 o 
  -3  16   3     1038.09     1088.60     27.66 o 
  -2  16   3       92.63      113.37     12.52 o 
  -1  16   3      831.64      751.70     27.14 o 
   0  16   3      505.61      477.07     16.82 o 
   1  16   3      945.54      889.69     60.16 o 
   2  16   3     1890.95     2003.24     29.13 o 
   3  16   3       99.64      109.46     24.39 o 
   4  16   3        5.10       49.50     24.36 o 
   5  16   3      107.33      102.24     16.59 o 
   6  16   3      521.15      500.58     14.87 o 
   7  16   3       49.90       59.13     11.77 o 
  -7  17   3      493.48      461.50     44.80 o 
  -6  17   3       13.44       30.24     11.90 o 
  -5  17   3      248.16      251.95     21.33 o 
  -4  17   3        0.73        9.47     11.95 o 
  -3  17   3      109.49      120.35     12.59 o 
  -2  17   3       53.82       62.91     13.14 o 
  -1  17   3     1042.04     1020.53     36.01 o 
   0  17   3        2.05       21.82     14.90 o 
   1  17   3     1494.09     1509.89     28.72 o 
   2  17   3        0.40       18.03     24.53 o 
   3  17   3     1033.71      962.87     26.79 o 
   4  17   3       10.03       -3.73     16.56 o 
   5  17   3      182.58      198.15     19.81 o 
   6  17   3       23.04       52.62     26.69 o 
   7  17   3       14.49        1.36     12.45 o 
  -7  18   3        7.09      -15.05     15.05 o 
  -6  18   3      109.97       96.50     25.99 o 
  -5  18   3       77.15       61.59     12.11 o 
  -4  18   3        5.27       15.30     15.64 o 
  -3  18   3       48.59       73.78     17.08 o 
  -2  18   3      362.53      368.68     12.80 o 
  -1  18   3      106.56      104.20     13.68 o 
   0  18   3      109.73      115.78     17.77 o 
   1  18   3      270.36      271.02     25.69 o 
   2  18   3      768.13      680.46     26.47 o 
   3  18   3       40.19       63.14     16.44 o 
   4  18   3        2.24       90.91     24.13 o 
   5  18   3        0.12      -11.41     17.68 o 
   6  18   3      160.36      184.07     20.21 o 
  -6  19   3       12.81       -5.45     14.33 o 
  -5  19   3      106.60      133.42     13.02 o 
  -4  19   3       42.13       25.30     12.58 o 
  -3  19   3      300.10      305.36     20.11 o 
  -2  19   3        2.33       23.58     13.18 o 
  -1  19   3      431.73      461.52     15.07 o 
   0  19   3       78.93      111.89     18.73 o 
   1  19   3        3.69       15.23     24.45 o 
   2  19   3        4.96      -24.33     24.33 o 
   3  19   3      120.81      108.25     24.13 o 
   4  19   3      174.15      161.88     24.91 o 
   5  19   3      228.12      295.87     25.23 o 
   6  19   3       12.10       58.06     14.67 o 
  -6  20   3       98.18      101.34     33.89 o 
  -5  20   3       94.72       69.36     13.07 o 
  -4  20   3        3.23       11.01     12.22 o 
  -3  20   3      529.34      479.30     21.04 o 
  -2  20   3      620.23      580.96     15.04 o 
  -1  20   3       19.41       28.18     14.28 o 
   0  20   3      197.41      194.48     30.46 o 
   1  20   3      462.57      406.75     26.64 o 
   2  20   3      615.99      577.96     26.47 o 
   3  20   3      428.18      480.99     26.06 o 
   4  20   3      111.09      105.73     24.85 o 
   5  20   3       27.30       54.99     25.31 o 
  -5  21   3       39.83       68.82     24.85 o 
  -4  21   3        1.49       18.60     11.90 o 
  -3  21   3        0.47        2.46     14.07 o 
  -2  21   3      218.22      245.03     14.08 o 
  -1  21   3      627.69      649.07     22.93 o 
   0  21   3      176.04      158.09     25.57 o 
   1  21   3       62.49       62.39     24.74 o 
   2  21   3        4.62        9.19     25.34 o 
   3  21   3      258.31      263.65     25.60 o 
   4  21   3       58.83       38.37     25.05 o 
  -4  22   3        5.74       12.10     16.86 o 
  -3  22   3       41.25       57.58     14.69 o 
  -2  22   3       24.27       21.49     14.51 o 
  -1  22   3       36.17       51.24     18.80 o 
   0  22   3      107.49       92.50     26.12 o 
   1  22   3      120.91      120.15     25.63 o 
   2  22   3      116.22      113.94     25.31 o 
   3  22   3       17.47       74.06     17.89 o 
   4  22   3       12.60       84.58     25.52 o 
  -3  23   3        5.79       20.37     14.76 o 
  -2  23   3      256.05      244.00     18.66 o 
  -1  23   3        1.74      -15.26     31.61 o 
   0  23   3      106.85       43.03     31.64 o 
   1  23   3       48.59       64.41     25.78 o 
   2  23   3      210.28      203.17     27.31 o 
   3  23   3      107.23       61.17     26.73 o 
  -2  24   3        0.51       -7.91     19.32 o 
  -1  24   3       53.00       54.15     32.25 o 
   0  24   3       32.98       81.84     31.93 o 
   1  24   3       10.37        2.80     26.35 o 
 -10   0   4       59.78        8.73     25.43 o 
  -8   0   4     1306.49     1251.12     25.46 o 
  -6   0   4     1115.49     1123.13     20.78 o 
  -4   0   4     7315.28     7906.65     48.27 o 
  -2   0   4    20585.60    19388.58    182.24 o 
   0   0   4      714.44      727.61     35.57 o 
   2   0   4     6342.23     6466.84     46.38 o 
   4   0   4      256.20      307.40     26.64 o 
   6   0   4      634.15      625.40     52.38 o 
   8   0   4      343.98      313.72     53.86 o 
 -10   1   4        2.02       17.87     11.88 o 
  -9   1   4      305.94      346.86     26.73 o 
  -8   1   4        5.31       -5.82     16.79 o 
  -7   1   4      331.16      327.04     42.51 o 
  -6   1   4      315.39      317.26     13.19 o 
  -5   1   4     1628.68     1563.06     17.32 o 
  -4   1   4      398.89      405.39     18.23 o 
  -3   1   4      116.43      105.52     11.76 o 
  -2   1   4     3282.33     3234.33     88.59 o 
  -1   1   4       11.00       79.92     20.39 o 
   0   1   4     2269.43     2372.19     59.28 o 
   1   1   4    13166.35    13155.72    390.20 o 
   2   1   4      875.45      938.80     19.34 o 
   3   1   4     1434.45     1472.46     21.81 o 
   4   1   4     1194.02     1438.99     66.36 o 
   5   1   4      398.54      333.81     12.92 o 
   6   1   4       45.03       66.58      9.50 o 
   7   1   4       56.17       49.47     17.55 o 
   8   1   4        0.95       -7.48     17.80 o 
   9   1   4      617.86      620.89     17.58 o 
 -10   2   4      228.61      211.66     45.99 o 
  -9   2   4       23.62       49.26     28.15 o 
  -8   2   4      847.74      805.94     29.46 o 
  -7   2   4      358.24      403.72     17.18 o 
  -6   2   4      354.90      356.94     14.72 o 
  -5   2   4     1189.66     1168.81     16.38 o 
  -4   2   4     2957.57     2784.77     41.65 o 
  -3   2   4     4688.34     4948.12    202.15 o 
  -2   2   4       93.10      104.98     15.61 o 
  -1   2   4    14975.81    14872.99    426.20 o 
   0   2   4        0.58       59.85     22.40 o 
   1   2   4      454.41      467.60     25.08 o 
   2   2   4      329.62      290.65     26.85 o 
   3   2   4     2366.81     2605.33    107.96 o 
   4   2   4      972.30     1214.80     26.77 o 
   5   2   4        1.78        2.23     20.43 o 
   6   2   4      172.61      215.68     13.74 o 
   7   2   4       15.05       18.15      9.08 o 
   8   2   4      466.51      458.11     12.68 o 
   9   2   4       22.85       28.76     10.32 o 
 -10   3   4        0.25        0.76     22.19 o 
  -9   3   4      216.72      262.94     39.07 o 
  -8   3   4       13.65       17.57     40.07 o 
  -7   3   4       24.97       57.54     17.87 o 
  -6   3   4      198.06      215.43     26.08 o 
  -5   3   4     6303.24     6169.63    127.53 o 
  -4   3   4      981.69      960.27     21.40 o 
  -3   3   4     3323.62     3263.06    116.55 o 
  -2   3   4     4529.48     4577.13    153.30 o 
  -1   3   4     9977.54     9046.53    149.60 o 
   0   3   4      576.60      570.89     35.38 o 
   1   3   4      138.43      167.75     20.69 o 
   2   3   4      870.72      985.01     19.12 o 
   3   3   4       46.61      104.70     18.78 o 
   4   3   4       64.25       69.71     19.22 o 
   5   3   4     1814.85     1646.68     55.29 o 
   6   3   4       10.99       25.24     10.33 o 
   7   3   4        3.66       -8.77      8.77 o 
   8   3   4        0.41       62.95     20.99 o 
   9   3   4      270.52      259.73     18.30 o 
 -10   4   4       92.88      124.47     30.56 o 
  -9   4   4       53.40       42.69     22.38 o 
  -8   4   4        4.78       -9.58     13.15 o 
  -7   4   4       11.66       15.31     60.89 o 
  -6   4   4      351.03      352.20     14.92 o 
  -5   4   4     3062.48     3046.29     69.71 o 
  -4   4   4      752.01      864.71     50.67 o 
  -3   4   4     3524.20     3601.78    160.26 o 
  -2   4   4     2922.06     2721.97     74.78 o 
  -1   4   4      176.78      105.25     18.27 o 
   0   4   4     1533.03     1544.14     26.32 o 
   1   4   4     6244.76     7194.35    122.49 o 
   2   4   4      255.38      307.23     14.81 o 
   3   4   4     6459.38     7420.00     87.23 o 
   4   4   4     1764.19     1864.52     86.53 o 
   5   4   4       17.11       27.36     12.50 o 
   6   4   4      604.52      625.98     43.22 o 
   7   4   4        2.05       61.11     10.13 o 
   8   4   4        2.20       25.82     17.14 o 
   9   4   4       82.54       54.76      9.39 o 
 -10   5   4       22.32       14.19     32.09 o 
  -9   5   4      639.04      645.61     94.49 o 
  -8   5   4        1.23       66.60     49.23 o 
  -7   5   4       14.68       32.61     20.30 o 
  -6   5   4      792.78      757.33     18.42 o 
  -5   5   4      912.10      846.97     15.41 o 
  -4   5   4     7992.15     7787.55    258.59 o 
  -3   5   4    16655.66    16950.45    544.41 o 
  -2   5   4     6544.88     6254.24    129.97 o 
  -1   5   4      136.67      176.41     18.20 o 
   0   5   4     2728.60     2517.30     58.09 o 
   1   5   4    11525.88    12003.29    744.92 o 
   2   5   4      363.05      390.58     14.77 o 
   3   5   4      195.91      272.29     25.36 o 
   4   5   4      328.47      355.21     26.92 o 
   5   5   4      834.98      826.13     45.31 o 
   6   5   4       19.14       39.70     17.54 o 
   7   5   4        0.04        3.22     11.41 o 
   8   5   4       31.90       22.69     11.56 o 
   9   5   4      211.89      227.02     14.57 o 
  -9   6   4        0.37       82.76     16.91 o 
  -8   6   4      104.82      161.90     13.70 o 
  -7   6   4        2.20       23.80     16.21 o 
  -6   6   4      703.90      726.13     18.53 o 
  -5   6   4        0.64        8.77     11.36 o 
  -4   6   4     1554.08     1738.57     71.87 o 
  -3   6   4     1559.58     1517.10     71.32 o 
  -2   6   4     5874.10     6040.07    201.98 o 
  -1   6   4     1612.36     1765.31     51.80 o 
   0   6   4        8.81       37.16     17.01 o 
   1   6   4     1822.82     1984.37     23.79 o 
   2   6   4     1587.07     1464.39     33.83 o 
   3   6   4     2900.04     2953.93    139.01 o 
   4   6   4      286.74      325.18     17.77 o 
   5   6   4       74.18       70.92     20.23 o 
   6   6   4     1242.16     1219.24     22.76 o 
   7   6   4      565.79      562.51     35.47 o 
   8   6   4       24.48       35.86     13.77 o 
   9   6   4        2.13        5.11     13.26 o 
  -9   7   4        1.10      -19.60     66.26 o 
  -8   7   4        0.51       57.72     20.88 o 
  -7   7   4        3.71      -19.94     19.94 o 
  -6   7   4     4095.32     4019.84    133.04 o 
  -5   7   4      906.29      845.46     26.45 o 
  -4   7   4      757.63      769.06     22.72 o 
  -3   7   4      844.59      846.56     40.50 o 
  -2   7   4     1331.11     1397.55     46.10 o 
  -1   7   4     3642.94     3789.99    111.02 o 
   0   7   4     2479.19     2327.71     48.27 o 
   1   7   4     5637.96     6129.53     65.23 o 
   2   7   4      125.05      145.74     13.32 o 
   3   7   4        1.41        4.72     13.31 o 
   4   7   4      264.50      267.66     30.70 o 
   5   7   4     2166.53     2148.29     82.59 o 
   6   7   4      171.48      203.99      9.55 o 
   7   7   4      135.65      161.32     13.49 o 
   8   7   4        6.25      -13.75     13.75 o 
   9   7   4       15.37       31.92     19.09 o 
  -9   8   4       17.64       27.00     41.64 o 
  -8   8   4      114.63      100.25     14.09 o 
  -7   8   4       94.67      113.00     17.03 o 
  -6   8   4     1438.34     1321.81     67.28 o 
  -5   8   4      329.53      323.91     14.68 o 
  -4   8   4        9.02       37.65     14.71 o 
  -3   8   4        7.04       19.34     15.03 o 
  -2   8   4     1886.74     1897.40     87.28 o 
  -1   8   4      766.00      750.14     26.56 o 
   0   8   4     2349.28     2598.60    211.67 o 
   1   8   4     2702.21     2737.88     86.55 o 
   2   8   4      191.30      151.17     13.12 o 
   3   8   4      266.52      301.53     19.84 o 
   4   8   4        1.23        7.31     12.46 o 
   5   8   4      111.00      121.13     12.22 o 
   6   8   4      502.53      493.86     23.54 o 
   7   8   4      244.00      288.59     16.32 o 
   8   8   4      490.44      532.36     25.92 o 
   9   8   4        6.89       20.67     15.39 o 
  -9   9   4      150.81      184.71     13.57 o 
  -8   9   4        0.70       19.91     20.00 o 
  -7   9   4      330.87      360.36     17.26 o 
  -6   9   4     4737.13     4447.63    159.12 o 
  -5   9   4     1023.62      933.57     60.11 o 
  -4   9   4     1566.23     1481.26     49.29 o 
  -3   9   4       57.48       64.84     15.84 o 
  -2   9   4     1529.38     1513.41     27.84 o 
  -1   9   4       89.32       71.50     12.21 o 
   0   9   4     3395.45     3170.48     60.47 o 
   1   9   4      232.73      224.73     18.38 o 
   2   9   4      277.04      314.37     13.82 o 
   3   9   4     1010.23     1087.39     30.05 o 
   4   9   4      947.82     1026.80     29.00 o 
   5   9   4       80.60       92.65     14.56 o 
   6   9   4      765.44      771.56     20.29 o 
   7   9   4        5.57        8.70     18.12 o 
   8   9   4       76.95       95.54     17.85 o 
  -9  10   4        1.31      -24.90     43.24 o 
  -8  10   4      210.46      216.62     16.28 o 
  -7  10   4      753.49      730.86    115.30 o 
  -6  10   4     1556.76     1481.19     17.51 o 
  -5  10   4     2896.10     2619.99     45.02 o 
  -4  10   4     2079.66     1926.13     79.42 o 
  -3  10   4      799.47      754.03     36.15 o 
  -2  10   4     1594.72     1677.55     65.05 o 
  -1  10   4     2895.78     2830.83     80.86 o 
   0  10   4     1078.46     1292.88     60.06 o 
   1  10   4     1879.38     1947.44     87.27 o 
   2  10   4      185.51      233.20     26.54 o 
   3  10   4      610.07      630.80     18.10 o 
   4  10   4      298.50      304.34     29.42 o 
   5  10   4      867.46      832.19     13.74 o 
   6  10   4      687.39      645.32     27.40 o 
   7  10   4      941.11      988.30     17.72 o 
   8  10   4       66.62       47.00     10.82 o 
  -9  11   4        1.11       19.52     38.85 o 
  -8  11   4       71.61       66.48     12.11 o 
  -7  11   4       11.86        5.57     14.69 o 
  -6  11   4      692.69      623.96     14.36 o 
  -5  11   4      739.28      753.93     17.90 o 
  -4  11   4      308.20      308.26     13.27 o 
  -3  11   4      343.94      359.78     14.10 o 
  -2  11   4     1440.72     1507.90     17.57 o 
  -1  11   4       24.14        7.64     14.56 o 
   0  11   4       77.88       62.94     18.93 o 
   1  11   4       41.85      118.70     44.83 o 
   2  11   4       24.85       29.27     37.49 o 
   3  11   4      992.53     1034.51     48.83 o 
   4  11   4      103.72      141.52     13.84 o 
   5  11   4      892.59      916.53     14.43 o 
   6  11   4      191.77      197.76     13.72 o 
   7  11   4        1.81        7.12     11.88 o 
   8  11   4       78.35       67.89     13.23 o 
  -8  12   4      179.32      194.20     14.19 o 
  -7  12   4      630.17      620.44     38.28 o 
  -6  12   4       12.89       31.05     15.35 o 
  -5  12   4       55.41       65.68     14.58 o 
  -4  12   4       21.81       39.50     11.02 o 
  -3  12   4     1116.23     1083.96     12.47 o 
  -2  12   4      491.58      476.78     15.23 o 
  -1  12   4      475.73      432.77     15.11 o 
   0  12   4       80.21       99.40     16.03 o 
   1  12   4       56.07       44.70     18.87 o 
   2  12   4     1084.50     1096.52     99.94 o 
   3  12   4      207.79      213.57     20.47 o 
   4  12   4       52.83       47.98     13.18 o 
   5  12   4       29.14       26.66     12.52 o 
   6  12   4       76.96      103.76     18.94 o 
   7  12   4      522.66      496.50     33.28 o 
   8  12   4       85.67       91.77     12.80 o 
  -8  13   4       27.09       49.40     23.34 o 
  -7  13   4       20.40        2.47     13.50 o 
  -6  13   4      146.39      151.16     10.74 o 
  -5  13   4       27.42       25.86     11.84 o 
  -4  13   4      767.22      768.17     33.57 o 
  -3  13   4      315.23      304.28     16.70 o 
  -2  13   4      148.67      160.57     19.01 o 
  -1  13   4      412.71      426.63     13.79 o 
   0  13   4     1564.84     1510.22     63.62 o 
   1  13   4      233.70      225.55     37.68 o 
   2  13   4      895.98      925.15     26.15 o 
   3  13   4      219.92      244.06     18.58 o 
   4  13   4      295.69      280.69     13.79 o 
   5  13   4        0.99       27.48     15.18 o 
   6  13   4      439.59      401.58     15.26 o 
   7  13   4      205.63      261.47     28.07 o 
   8  13   4        1.26       55.59     18.59 o 
  -8  14   4        0.01       24.59     32.33 o 
  -7  14   4       67.17       94.33     11.06 o 
  -6  14   4        0.21       -3.67     21.57 o 
  -5  14   4       31.39       35.29     12.07 o 
  -4  14   4      790.21      784.22     30.93 o 
  -3  14   4      581.24      575.84     21.51 o 
  -2  14   4       66.91       83.05     20.88 o 
  -1  14   4     3145.64     3039.05     46.08 o 
   0  14   4      191.35      209.39     21.15 o 
   1  14   4     1019.07      995.38     20.70 o 
   2  14   4      211.86      197.08     18.52 o 
   3  14   4     1164.02     1283.60     20.69 o 
   4  14   4        0.38        7.60     17.12 o 
   5  14   4       44.46       48.66     12.99 o 
   6  14   4        6.52       25.27     20.85 o 
   7  14   4      162.15      172.85     15.47 o 
  -8  15   4       40.37       47.70     32.38 o 
  -7  15   4        1.55       19.06     31.33 o 
  -6  15   4      101.74      131.45     11.89 o 
  -5  15   4        7.38       27.25     10.65 o 
  -4  15   4     2340.28     2270.22     62.50 o 
  -3  15   4      164.44      170.95     12.18 o 
  -2  15   4      189.39      191.92     12.41 o 
  -1  15   4       92.63      109.88     14.19 o 
   0  15   4     1512.35     1481.57     27.50 o 
   1  15   4      149.92      143.74     17.98 o 
   2  15   4      510.02      474.83     25.20 o 
   3  15   4      113.12       98.42     24.59 o 
   4  15   4     1677.04     1642.03     28.00 o 
   5  15   4      112.22      135.45     20.49 o 
   6  15   4       70.62       89.03     12.75 o 
   7  15   4       31.50       37.75     16.30 o 
  -7  16   4       12.65       43.34     14.17 o 
  -6  16   4        5.81       23.35     16.52 o 
  -5  16   4      213.66      234.48     12.08 o 
  -4  16   4      189.15      173.02     16.19 o 
  -3  16   4     1518.58     1518.21     82.22 o 
  -2  16   4        1.27       12.85     12.72 o 
  -1  16   4       92.93      120.77     13.63 o 
   0  16   4        0.02      -20.11     20.11 o 
   1  16   4       50.68       83.07     40.08 o 
   2  16   4       68.01       83.57     24.53 o 
   3  16   4      639.28      621.02     25.83 o 
   4  16   4       29.10       48.06     24.74 o 
   5  16   4      135.85      129.03     19.06 o 
   6  16   4       39.54       49.50     16.47 o 
   7  16   4      244.83      224.08     12.42 o 
  -7  17   4       74.69      122.84     12.64 o 
  -6  17   4       86.08       77.39     18.66 o 
  -5  17   4      171.31      167.92     12.00 o 
  -4  17   4      934.37      931.16     38.55 o 
  -3  17   4      214.52      221.44     19.85 o 
  -2  17   4       10.85        8.85     12.49 o 
  -1  17   4      658.29      637.28     23.98 o 
   0  17   4     1914.08     1932.05     21.12 o 
   1  17   4      418.63      399.94     17.86 o 
   2  17   4      159.52      154.22     24.82 o 
   3  17   4       35.82       84.26     17.63 o 
   4  17   4      296.12      305.64     18.32 o 
   5  17   4      124.49      189.01     24.85 o 
   6  17   4      313.40      275.73     29.54 o 
  -7  18   4      301.57      297.30     34.08 o 
  -6  18   4       16.10       42.69     12.30 o 
  -5  18   4       24.21       46.61     10.72 o 
  -4  18   4      305.67      286.00     12.36 o 
  -3  18   4     1764.69     1691.20     46.55 o 
  -2  18   4       18.93       29.59     13.42 o 
  -1  18   4      160.03      168.46     15.04 o 
   0  18   4      678.79      697.90     28.61 o 
   1  18   4      171.78      162.11     25.57 o 
   2  18   4       30.29       35.28     24.36 o 
   3  18   4      941.37      818.91     26.59 o 
   4  18   4       11.44       20.83     23.81 o 
   5  18   4      459.88      460.87     25.86 o 
   6  18   4       97.45      102.29     25.26 o 
  -6  19   4        6.77       -5.42     14.80 o 
  -5  19   4      129.57      115.92     12.45 o 
  -4  19   4      239.51      220.06     22.58 o 
  -3  19   4        4.73        4.46     12.12 o 
  -2  19   4      138.57      153.84     13.47 o 
  -1  19   4      321.45      327.87     14.44 o 
   0  19   4      948.49      940.61     19.25 o 
   1  19   4      368.14      390.40     25.34 o 
   2  19   4       94.98       80.22     17.22 o 
   3  19   4      247.22      252.79     17.60 o 
   4  19   4      675.55      602.21     25.92 o 
   5  19   4       75.37      140.76     17.63 o 
  -6  20   4        0.42       36.35     11.34 o 
  -5  20   4       10.09       11.75     12.36 o 
  -4  20   4       98.54      110.89     12.55 o 
  -3  20   4      450.51      458.50     13.14 o 
  -2  20   4       66.80       97.92     13.98 o 
  -1  20   4      871.89      862.38     16.66 o 
   0  20   4       13.13       31.74     16.92 o 
   1  20   4      395.56      399.01     25.66 o 
   2  20   4       64.93       91.34     24.36 o 
   3  20   4      205.21      213.32     25.72 o 
   4  20   4        1.55       14.16     25.11 o 
   5  20   4       68.56       31.79     25.78 o 
  -5  21   4        0.95       15.53     13.17 o 
  -4  21   4        9.13       35.84     15.27 o 
  -3  21   4        0.21        6.30     15.49 o 
  -2  21   4        9.13       17.77     15.25 o 
  -1  21   4      209.02      196.80     17.50 o 
   0  21   4     1032.68      967.78     27.83 o 
   1  21   4      206.85      183.23     25.69 o 
   2  21   4        1.51       12.43     24.91 o 
   3  21   4       14.62        1.21     24.97 o 
   4  21   4      169.20      154.83     25.40 o 
  -4  22   4        1.61        4.91     13.70 o 
  -3  22   4      175.32      149.56     14.18 o 
  -2  22   4      438.80      452.02     14.73 o 
  -1  22   4      144.44      172.63     25.37 o 
   0  22   4       53.13       72.47     25.69 o 
   1  22   4       86.77      125.35     26.35 o 
   2  22   4      181.55      179.74     25.83 o 
   3  22   4       22.87      -16.59     25.80 o 
  -3  23   4        5.57       11.83     14.30 o 
  -2  23   4       36.39       25.27     15.61 o 
  -1  23   4      195.39      176.39     26.24 o 
   0  23   4       58.74      100.39     31.87 o 
   1  23   4      537.42      505.43     27.77 o 
   2  23   4        7.28       34.82     26.59 o 
   3  23   4       84.67       78.80     26.21 o 
  -2  24   4      320.19      292.67     23.58 o 
  -1  24   4       74.62      101.89     32.05 o 
   0  24   4        7.83       60.63     32.10 o 
   1  24   4      213.81      184.77     33.17 o 
  -9   0   5        0.02      -24.33     24.33 o 
  -7   0   5      331.76      331.21     17.11 o 
  -5   0   5        3.19       24.73     31.37 o 
  -3   0   5    14797.29    15225.49    115.14 o 
  -1   0   5     1655.37     1785.37     33.92 o 
   1   0   5     2306.07     2452.49    159.41 o 
   3   0   5      148.71      190.14     18.52 o 
   5   0   5     1091.14     1114.52     28.35 o 
   7   0   5      912.04      947.36     57.66 o 
   9   0   5      173.51      211.71     60.74 o 
 -10   1   5      121.05       49.72     60.29 o 
  -9   1   5       88.10      135.18     42.07 o 
  -8   1   5      134.59      170.69     65.74 o 
  -7   1   5       28.50       13.36     35.38 o 
  -6   1   5        7.94       43.45     17.97 o 
  -5   1   5        0.62       19.29     10.94 o 
  -4   1   5     5026.74     4724.77    159.98 o 
  -3   1   5     1635.67     1678.97     59.71 o 
  -2   1   5      490.78      520.20     15.41 o 
  -1   1   5      722.39      722.23     34.35 o 
   0   1   5     3547.85     3556.56     56.49 o 
   1   1   5      253.14      203.47     15.63 o 
   2   1   5      456.54      453.86     22.65 o 
   3   1   5       30.39       14.46     24.26 o 
   4   1   5     3876.48     3772.92    174.35 o 
   5   1   5       45.91       32.50     12.71 o 
   6   1   5     1196.82     1171.56     36.54 o 
   7   1   5        9.69       33.12     21.68 o 
   8   1   5       13.81        0.69     10.70 o 
   9   1   5       59.28       75.06      9.67 o 
 -10   2   5        0.87       -2.09     14.28 o 
  -9   2   5       54.93       58.62     13.40 o 
  -8   2   5      217.59      223.52     13.66 o 
  -7   2   5     1659.99     1552.24     66.48 o 
  -6   2   5      553.44      529.79     13.06 o 
  -5   2   5     2022.30     1874.64     23.92 o 
  -4   2   5        7.60       15.97     11.86 o 
  -3   2   5       25.27       48.86     13.54 o 
  -2   2   5       22.59       16.46     12.30 o 
  -1   2   5    17417.34    17270.33    674.46 o 
   0   2   5       89.50      100.49     17.90 o 
   1   2   5      156.82      167.80     16.39 o 
   2   2   5    15192.22    17445.06    191.99 o 
   3   2   5       15.54       89.75     29.20 o 
   4   2   5     2861.08     2882.02     96.70 o 
   5   2   5        0.46        3.61     13.31 o 
   6   2   5       64.02       86.63     16.17 o 
   7   2   5      173.10      168.88     15.84 o 
   8   2   5      115.67      111.17      9.72 o 
   9   2   5       99.55      144.42     31.97 o 
 -10   3   5        1.31       11.01     19.06 o 
  -9   3   5        0.71      -36.85     47.06 o 
  -8   3   5       71.29       52.87     19.90 o 
  -7   3   5       24.25        8.36     13.25 o 
  -6   3   5        2.45       50.76     30.14 o 
  -5   3   5       11.15        5.79     17.15 o 
  -4   3   5     3421.47     3290.57     41.75 o 
  -3   3   5     4256.62     4238.81     71.25 o 
  -2   3   5      741.58      689.24     14.06 o 
  -1   3   5     4553.82     4617.33    184.97 o 
   0   3   5     6763.33     7131.87    187.26 o 
   1   3   5      969.96     1021.98     17.64 o 
   2   3   5     4014.96     4120.83    134.02 o 
   3   3   5     1041.55     1314.41     72.57 o 
   4   3   5       63.30       96.48     14.57 o 
   5   3   5      271.72      263.98     14.70 o 
   6   3   5     1125.51     1110.16     60.13 o 
   7   3   5       26.14      -14.12     14.12 o 
   8   3   5        8.01       62.00     13.74 o 
   9   3   5        2.15       -9.50     12.11 o 
 -10   4   5       36.07      105.53     64.87 o 
  -9   4   5       10.26       54.61     16.49 o 
  -8   4   5      314.19      352.01     56.61 o 
  -7   4   5      563.19      583.02     71.87 o 
  -6   4   5       15.41       18.05     12.15 o 
  -5   4   5       54.95       83.30     12.52 o 
  -4   4   5       62.32       89.26     11.72 o 
  -3   4   5      550.52      601.49     12.80 o 
  -2   4   5      485.75      476.07     22.46 o 
  -1   4   5      781.58      680.16     53.12 o 
   0   4   5      225.58      168.40     17.67 o 
   1   4   5     6414.52     6388.15     79.99 o 
   2   4   5     4997.59     5169.28    144.62 o 
   3   4   5     1013.02     1000.99     50.40 o 
   4   4   5       24.04        5.56     24.59 o 
   5   4   5      173.66      244.47     28.93 o 
   6   4   5       17.20       16.65     10.24 o 
   7   4   5      996.09      989.10     43.34 o 
   8   4   5      129.66      146.30     10.11 o 
   9   4   5      255.32      276.80     12.52 o 
 -10   5   5       27.23       54.78     20.04 o 
  -9   5   5       14.69       20.85     47.69 o 
  -8   5   5      261.53      293.96     16.72 o 
  -7   5   5       18.31       66.91     16.37 o 
  -6   5   5     1710.43     1552.43     90.75 o 
  -5   5   5      469.98      428.33     24.73 o 
  -4   5   5      153.11      118.85     12.86 o 
  -3   5   5       31.86       18.32      9.46 o 
  -2   5   5      641.23      580.58     12.79 o 
  -1   5   5     1615.58     1640.95     58.33 o 
   0   5   5     2454.57     2312.17     63.83 o 
   1   5   5      821.84      766.92     21.52 o 
   2   5   5      117.99      112.16     16.14 o 
   3   5   5       93.20      135.06     23.29 o 
   4   5   5     2155.11     2326.26    131.97 o 
   5   5   5        6.51       -4.73     15.05 o 
   6   5   5      662.25      660.85     32.33 o 
   7   5   5      109.35      129.59     12.53 o 
   8   5   5      416.71      449.85     24.78 o 
   9   5   5      223.71      222.58     11.13 o 
  -9   6   5      141.45      168.94     44.46 o 
  -8   6   5        0.77        7.61     22.61 o 
  -7   6   5      248.94      279.83     16.82 o 
  -6   6   5      670.27      611.70     19.37 o 
  -5   6   5      345.50      331.53     22.03 o 
  -4   6   5     2029.74     1953.00     17.15 o 
  -3   6   5     2465.37     2403.56     37.17 o 
  -2   6   5      620.65      616.00     13.73 o 
  -1   6   5     3733.45     3852.16    113.64 o 
   0   6   5     4767.70     4714.10    155.32 o 
   1   6   5     6617.46     7895.33    203.51 o 
   2   6   5      740.53      716.45     16.05 o 
   3   6   5     2087.27     1928.29     53.13 o 
   4   6   5     3784.92     3936.77    157.57 o 
   5   6   5      196.68      197.19     17.12 o 
   6   6   5      429.39      460.18     28.55 o 
   7   6   5      592.97      509.64     36.93 o 
   8   6   5      145.83      147.79     10.46 o 
   9   6   5       79.82       55.33     14.16 o 
  -9   7   5      116.79      152.03     24.81 o 
  -8   7   5      247.27      238.02     41.86 o 
  -7   7   5        0.20      -11.87     11.87 o 
  -6   7   5       50.53       84.11     24.65 o 
  -5   7   5     1586.61     1610.44     68.90 o 
  -4   7   5      814.23      726.19     23.23 o 
  -3   7   5      247.48      235.33     14.92 o 
  -2   7   5     2796.66     2853.32    102.18 o 
  -1   7   5        1.47        1.95     12.40 o 
   0   7   5      335.67      425.62     38.30 o 
   1   7   5     6131.90     6817.24    613.10 o 
   2   7   5     1961.60     2026.94     42.89 o 
   3   7   5      405.23      487.18     18.73 o 
   4   7   5      460.86      549.35     15.44 o 
   5   7   5       25.68       25.93     21.75 o 
   6   7   5      801.22      786.68     12.77 o 
   7   7   5        3.07       41.93     15.33 o 
   8   7   5        8.69      -11.75     11.75 o 
   9   7   5       93.00       52.95     34.88 o 
  -9   8   5        1.44       11.73     26.30 o 
  -8   8   5       32.97       13.95     34.79 o 
  -7   8   5       10.75       16.47     11.94 o 
  -6   8   5     1038.26      980.16     39.60 o 
  -5   8   5        1.27       26.35     15.06 o 
  -4   8   5       15.21       16.35     13.22 o 
  -3   8   5     1970.75     1952.25     19.17 o 
  -2   8   5      187.28      125.30     12.94 o 
  -1   8   5     2333.30     2294.84     46.91 o 
   0   8   5       13.47       42.30     18.36 o 
   1   8   5        3.69      -11.41     15.26 o 
   2   8   5     1887.90     1787.57     54.70 o 
   3   8   5     3422.37     3311.49    149.77 o 
   4   8   5     1005.11     1080.41     40.35 o 
   5   8   5      217.97      221.72     27.93 o 
   6   8   5       10.26       32.69     21.49 o 
   7   8   5      177.99      166.82     11.73 o 
   8   8   5      612.87      623.99     32.35 o 
  -9   9   5        3.39      -17.64     17.64 o 
  -8   9   5      290.70      271.76     18.41 o 
  -7   9   5        0.36       18.22     17.30 o 
  -6   9   5      445.93      415.76     12.81 o 
  -5   9   5      486.54      491.53     24.19 o 
  -4   9   5        2.44       -5.00     18.95 o 
  -3   9   5      162.69      140.04     15.11 o 
  -2   9   5      954.64     1057.95     16.76 o 
  -1   9   5     4615.05     4733.07    248.70 o 
   0   9   5      342.31      289.61     15.21 o 
   1   9   5     3071.55     3236.60     34.49 o 
   2   9   5      233.62      280.91     14.37 o 
   3   9   5      321.35      326.49     16.36 o 
   4   9   5     1001.10     1002.65     36.08 o 
   5   9   5      725.75      763.71     30.46 o 
   6   9   5      122.50      126.37     11.67 o 
   7   9   5       30.69       67.53     40.92 o 
   8   9   5        3.29       -8.39     17.64 o 
  -9  10   5        1.01       20.79     25.81 o 
  -8  10   5      380.82      421.04     75.93 o 
  -7  10   5        4.50       43.84     16.35 o 
  -6  10   5      840.45      857.75     48.39 o 
  -5  10   5      895.39      831.76     23.53 o 
  -4  10   5        9.60       34.30     15.86 o 
  -3  10   5       18.36       35.80     10.79 o 
  -2  10   5     5924.11     5909.00    201.43 o 
  -1  10   5     5042.59     5167.40    138.48 o 
   0  10   5     2918.89     2952.17    102.05 o 
   1  10   5      169.36      231.22     32.65 o 
   2  10   5     3448.12     3401.46     48.88 o 
   3  10   5      754.03      858.62     57.10 o 
   4  10   5      961.35      956.24     22.76 o 
   5  10   5      283.88      288.49     12.94 o 
   6  10   5       90.75      111.95     13.65 o 
   7  10   5       23.73        7.18     17.42 o 
   8  10   5       41.36       12.94     10.96 o 
  -9  11   5      311.76      318.47     31.74 o 
  -8  11   5      165.67      190.33     26.50 o 
  -7  11   5       67.70       89.60     14.24 o 
  -6  11   5        0.31       27.72     13.57 o 
  -5  11   5      614.09      571.68     20.91 o 
  -4  11   5       71.70       74.13     14.31 o 
  -3  11   5      971.99      900.34     22.20 o 
  -2  11   5      302.13      316.04     19.08 o 
  -1  11   5      926.43      990.25     29.91 o 
   0  11   5     4744.67     4397.89     25.91 o 
   1  11   5     1928.74     1792.39    106.70 o 
   2  11   5       30.49       12.24     15.48 o 
   3  11   5       25.15       47.53     19.35 o 
   4  11   5      347.24      345.01     16.36 o 
   5  11   5      386.62      404.96     17.88 o 
   6  11   5       57.13       56.23     11.97 o 
   7  11   5       91.21      136.04     13.73 o 
   8  11   5        0.04       21.39     12.24 o 
  -8  12   5      121.99       94.27     20.51 o 
  -7  12   5      127.64      106.88      8.56 o 
  -6  12   5      252.70      245.41     28.59 o 
  -5  12   5      187.00      164.34     15.03 o 
  -4  12   5      156.31      166.83     11.13 o 
  -3  12   5       28.40       29.31     13.51 o 
  -2  12   5     2031.27     2056.54     65.05 o 
  -1  12   5      626.08      671.49     15.68 o 
   0  12   5      849.80      834.15    107.19 o 
   1  12   5      277.50      286.70     54.37 o 
   2  12   5      668.90      650.48     17.81 o 
   3  12   5        0.53       31.99     26.01 o 
   4  12   5      848.81      821.93     18.17 o 
   5  12   5       17.87       37.23     14.68 o 
   6  12   5      148.05      170.99     14.98 o 
   7  12   5      451.86      505.10     21.34 o 
   8  12   5       57.44       53.28     11.22 o 
  -8  13   5        7.32       25.56     14.12 o 
  -7  13   5      124.92      149.51     15.86 o 
  -6  13   5       11.53      -18.70     18.70 o 
  -5  13   5      767.07      792.10     57.42 o 
  -4  13   5      576.84      604.78     26.03 o 
  -3  13   5       17.70       28.43     12.83 o 
  -2  13   5        2.37       32.26     14.45 o 
  -1  13   5     1960.57     2066.51     33.98 o 
   0  13   5        7.41        7.99     15.28 o 
   1  13   5      646.07      638.04     35.57 o 
   2  13   5       67.19       90.01     15.53 o 
   3  13   5        1.88        4.10     24.59 o 
   4  13   5       87.14       77.31     18.60 o 
   5  13   5     2040.56     1875.59     82.93 o 
   6  13   5       11.85       32.89     22.07 o 
   7  13   5       13.54       39.17     13.87 o 
  -8  14   5      168.83      174.29     11.40 o 
  -7  14   5        0.90       -1.30     18.77 o 
  -6  14   5      512.39      537.92     19.44 o 
  -5  14   5       64.39       76.89     19.75 o 
  -4  14   5      943.28      954.03     49.53 o 
  -3  14   5       11.01       43.19     12.25 o 
  -2  14   5     1150.04     1132.12     31.05 o 
  -1  14   5       62.85       52.74     14.86 o 
   0  14   5      198.76      211.92     19.23 o 
   1  14   5      654.54      669.03     16.03 o 
   2  14   5       72.48       45.79     34.52 o 
   3  14   5        2.89       23.38     24.50 o 
   4  14   5     1237.23     1094.58     25.95 o 
   5  14   5        8.58       36.34     16.27 o 
   6  14   5       24.48       55.91     15.62 o 
   7  14   5       81.08       97.30     15.26 o 
  -8  15   5       18.53       24.63     14.57 o 
  -7  15   5       32.97       85.04     12.15 o 
  -6  15   5       11.05       20.97     13.73 o 
  -5  15   5      427.07      394.19     20.78 o 
  -4  15   5      388.04      402.00     11.53 o 
  -3  15   5      223.54      255.53     21.81 o 
  -2  15   5       71.46       61.22     12.82 o 
  -1  15   5       62.38       75.21     16.08 o 
   0  15   5        2.58       19.24     14.43 o 
   1  15   5      885.79      939.04     19.94 o 
   2  15   5      700.71      782.82     18.32 o 
   3  15   5      111.25      130.32     24.33 o 
   4  15   5       10.91       37.45     24.16 o 
   5  15   5      305.80      316.55     18.55 o 
   6  15   5       72.38       54.43     16.20 o 
   7  15   5      107.25      120.17     16.67 o 
  -7  16   5      106.66       69.36     12.25 o 
  -6  16   5      187.24      178.45     12.63 o 
  -5  16   5       13.24       27.92     10.68 o 
  -4  16   5        0.15       17.09     11.87 o 
  -3  16   5       14.45       21.31     13.80 o 
  -2  16   5     1075.26     1018.80     14.38 o 
  -1  16   5      166.34      178.83     21.02 o 
   0  16   5      235.23      229.75     25.07 o 
   1  16   5      212.85      248.10     19.09 o 
   2  16   5      138.83      146.28     24.56 o 
   3  16   5       18.91       40.89     24.36 o 
   4  16   5      120.20      161.24     23.32 o 
   5  16   5       91.55      101.66     23.70 o 
   6  16   5      133.68      144.93     19.54 o 
   7  16   5       72.41       88.57     19.25 o 
  -7  17   5        0.33        8.99     41.43 o 
  -6  17   5       61.61       46.18     12.86 o 
  -5  17   5      354.76      340.87     12.28 o 
  -4  17   5       57.88       69.89      9.85 o 
  -3  17   5      508.04      518.63     15.15 o 
  -2  17   5      213.37      201.61     13.10 o 
  -1  17   5      568.29      546.57     15.84 o 
   0  17   5     1256.39     1277.85     86.47 o 
   1  17   5     1439.12     1649.41    121.42 o 
   2  17   5       33.18       55.80     24.45 o 
   3  17   5      195.42      187.86     25.17 o 
   4  17   5        0.09       -7.51     16.82 o 
   5  17   5      262.46      269.66     24.71 o 
   6  17   5      280.97      272.55     25.31 o 
  -7  18   5        0.31      -11.54     11.54 o 
  -6  18   5       47.58       82.78     10.97 o 
  -5  18   5       61.50       79.18     12.83 o 
  -4  18   5        3.34       14.99     11.52 o 
  -3  18   5       14.92       19.92     11.92 o 
  -2  18   5     1086.14     1019.62     15.78 o 
  -1  18   5      746.31      731.28     16.55 o 
   0  18   5      945.91      942.20     19.07 o 
   1  18   5       63.10       19.96     14.06 o 
   2  18   5      667.90      702.71     25.98 o 
   3  18   5      135.76      155.03     17.68 o 
   4  18   5       10.94       30.46     16.88 o 
   5  18   5      115.77      114.17     25.02 o 
   6  18   5        4.04       16.44     24.88 o 
  -6  19   5       64.80      109.54     13.12 o 
  -5  19   5      153.04      165.56     18.03 o 
  -4  19   5      254.76      291.20     19.13 o 
  -3  19   5     1121.06     1141.20     50.80 o 
  -2  19   5        1.93       -6.03     16.53 o 
  -1  19   5       67.14       78.84     23.62 o 
   0  19   5      858.35      866.87     16.14 o 
   1  19   5      691.17      638.13     25.75 o 
   2  19   5       41.45       29.07     17.28 o 
   3  19   5        8.31       42.28     23.90 o 
   4  19   5       65.77      128.13     24.68 o 
   5  19   5      273.17      250.45     26.15 o 
  -5  20   5       27.06       24.24     14.66 o 
  -4  20   5      195.72      193.52     18.88 o 
  -3  20   5      228.71      206.68     13.91 o 
  -2  20   5     1886.27     1791.33     38.20 o 
  -1  20   5      527.51      551.88     24.27 o 
   0  20   5       61.82       80.62     17.23 o 
   1  20   5       41.82       47.77     17.42 o 
   2  20   5      388.73      362.97     25.43 o 
   3  20   5      143.86      122.03     24.76 o 
   4  20   5       40.59       73.89     25.34 o 
   5  20   5      100.81      124.52     18.35 o 
  -5  21   5       58.28       76.72     13.41 o 
  -4  21   5       69.41       78.24     12.96 o 
  -3  21   5      363.08      344.30     14.29 o 
  -2  21   5      109.34      119.51     20.30 o 
  -1  21   5       44.49       35.55     17.18 o 
   0  21   5       39.55       51.56     25.56 o 
   1  21   5      478.33      425.68     25.78 o 
   2  21   5      147.92      149.48     18.41 o 
   3  21   5       43.59       81.17     25.02 o 
   4  21   5       38.58       24.24     26.24 o 
  -4  22   5        4.82        8.13     12.80 o 
  -3  22   5      914.83      889.04     26.89 o 
  -2  22   5      737.64      675.16     25.99 o 
  -1  22   5        6.65       28.29     17.62 o 
   0  22   5       63.60       95.33     26.30 o 
   1  22   5       15.57       23.12     25.43 o 
   2  22   5      182.96      181.01     25.17 o 
   3  22   5      116.50      199.36     25.57 o 
  -3  23   5      312.28      263.18     16.63 o 
  -2  23   5       98.68      103.65     16.38 o 
  -1  23   5       56.57       84.47     20.46 o 
   0  23   5       17.01       52.56     25.80 o 
   1  23   5      110.38      129.89     26.01 o 
   2  23   5      182.29      190.72     26.67 o 
  -1  24   5      130.90      116.37     32.31 o 
   0  24   5       12.09       17.63     27.16 o 
 -10   0   6       14.18       48.60     23.78 o 
  -8   0   6       19.38      -22.45     22.45 o 
  -6   0   6     2790.47     2766.52    119.16 o 
  -4   0   6     8068.40     8470.77    517.35 o 
  -2   0   6      791.99      974.39     24.12 o 
   0   0   6      180.89      246.09     21.92 o 
   2   0   6     5089.18     5284.50    123.95 o 
   4   0   6      443.12      453.85     26.67 o 
   6   0   6        0.03        7.74     23.72 o 
   8   0   6     1027.64      972.22    107.93 o 
 -10   1   6       65.85       75.47     14.74 o 
  -9   1   6      447.10      450.55     67.97 o 
  -8   1   6       15.78       39.87     31.01 o 
  -7   1   6      912.71      885.10     50.27 o 
  -6   1   6        0.09        9.53     32.95 o 
  -5   1   6      396.52      336.62     11.72 o 
  -4   1   6      838.00      925.36     27.39 o 
  -3   1   6     1860.73     1719.13     19.26 o 
  -2   1   6     7674.27     7520.26    188.16 o 
  -1   1   6       31.18       16.39     18.09 o 
   0   1   6     3945.73     3950.50    114.95 o 
   1   1   6     7781.65     7558.39    195.74 o 
   2   1   6     3282.62     3741.58    119.88 o 
   3   1   6      695.26      703.08     56.75 o 
   4   1   6       44.56       58.05     45.38 o 
   5   1   6     1003.98     1050.49     53.49 o 
   6   1   6       23.35       23.37     13.29 o 
   7   1   6     1372.86     1323.74     71.51 o 
   8   1   6       36.01       24.09     17.00 o 
   9   1   6       72.59       68.65     14.92 o 
 -10   2   6      209.70      192.59     17.31 o 
  -9   2   6        7.89       30.73     11.57 o 
  -8   2   6       40.07       79.09     14.84 o 
  -7   2   6       67.63      133.99     40.34 o 
  -6   2   6     1298.97     1223.33     63.76 o 
  -5   2   6       43.77       23.05      9.66 o 
  -4   2   6       60.76       60.64     10.72 o 
  -3   2   6     1666.31     1814.17     51.49 o 
  -2   2   6      169.57      141.10     12.76 o 
  -1   2   6       55.18       66.69     13.87 o 
   0   2   6     1527.71     1456.30     52.34 o 
   1   2   6       85.68      108.64     13.85 o 
   2   2   6      344.23      319.74     11.87 o 
   3   2   6      862.60      745.27     19.49 o 
   4   2   6     2954.65     3058.00     20.22 o 
   5   2   6        6.27       24.82     47.88 o 
   6   2   6       89.27      113.06     11.80 o 
   7   2   6        4.04       30.54     13.26 o 
   8   2   6      652.77      665.51     38.19 o 
   9   2   6        1.36      -14.44     14.44 o 
 -10   3   6       73.57      108.29     28.41 o 
  -9   3   6      138.04      114.64     13.71 o 
  -8   3   6      280.83      298.63     13.84 o 
  -7   3   6      231.38      209.86     17.29 o 
  -6   3   6      180.12      206.35     15.55 o 
  -5   3   6      953.39      917.05     32.74 o 
  -4   3   6     1505.31     1387.46     44.22 o 
  -3   3   6      684.01      586.38     20.42 o 
  -2   3   6     3332.14     3447.34     63.95 o 
  -1   3   6        8.20       13.85     13.00 o 
   0   3   6        0.68       -4.74     18.48 o 
   1   3   6     2365.85     2432.52     55.00 o 
   2   3   6     1837.06     2019.78     92.44 o 
   3   3   6     1725.09     1694.54     59.98 o 
   4   3   6      923.30     1115.09     63.52 o 
   5   3   6     3221.68     3435.06     94.56 o 
   6   3   6      196.68      215.18     13.91 o 
   7   3   6       90.70      109.37     20.92 o 
   8   3   6       19.59       51.83     18.75 o 
   9   3   6      146.86      183.74     25.69 o 
 -10   4   6       72.09       19.16     14.65 o 
  -9   4   6       39.72       69.36     15.92 o 
  -8   4   6        0.17       -4.10     32.61 o 
  -7   4   6       28.63       52.71     33.76 o 
  -6   4   6      367.24      372.61     12.59 o 
  -5   4   6      100.28       86.70     30.19 o 
  -4   4   6      344.92      260.67     12.46 o 
  -3   4   6      191.44      231.22     11.94 o 
  -2   4   6     3579.26     3528.39     77.80 o 
  -1   4   6     1099.94     1053.63     29.31 o 
   0   4   6      687.18      599.43     16.70 o 
   1   4   6     1065.18     1102.33     19.11 o 
   2   4   6     4543.08     5067.49    165.73 o 
   3   4   6      613.09      575.54     16.31 o 
   4   4   6     3742.59     3782.41    239.93 o 
   5   4   6       40.04       50.49     16.48 o 
   6   4   6        0.58       23.01     24.58 o 
   7   4   6      129.65      132.79     16.36 o 
   8   4   6      611.25      630.14     32.88 o 
   9   4   6      297.62      282.70     22.57 o 
 -10   5   6       14.42      -16.71     20.88 o 
  -9   5   6       14.54      -13.69     13.69 o 
  -8   5   6       20.11       52.17     25.27 o 
  -7   5   6      126.87      123.05     16.83 o 
  -6   5   6        9.49       42.71     17.99 o 
  -5   5   6      558.98      618.08     20.02 o 
  -4   5   6     1720.83     1873.80     68.73 o 
  -3   5   6     3831.67     3633.84     57.80 o 
  -2   5   6     3002.87     3275.12     26.37 o 
  -1   5   6      304.39      320.04     15.37 o 
   0   5   6       58.25       59.94     15.60 o 
   1   5   6     1971.09     2016.09     29.27 o 
   2   5   6     1540.56     1629.25     41.07 o 
   3   5   6        1.17       15.62     18.27 o 
   4   5   6        0.35       10.96     12.58 o 
   5   5   6      339.14      354.36     12.64 o 
   6   5   6      403.25      456.35     36.20 o 
   7   5   6      195.47      254.60     28.67 o 
   8   5   6       84.39      145.49     11.34 o 
   9   5   6       30.24       32.12     27.27 o 
  -9   6   6      175.13      123.42     17.35 o 
  -8   6   6        3.90      -14.63     16.64 o 
  -7   6   6      170.49      171.87     10.64 o 
  -6   6   6      516.26      495.35     24.44 o 
  -5   6   6     2534.97     2532.42     79.33 o 
  -4   6   6     1507.08     1475.99     25.78 o 
  -3   6   6     3436.14     3228.05     59.73 o 
  -2   6   6     6463.12     6319.01    173.46 o 
  -1   6   6      152.85      140.93     14.39 o 
   0   6   6      243.59      206.67     15.83 o 
   1   6   6     4017.85     4699.19     84.38 o 
   2   6   6       28.49       26.95     13.82 o 
   3   6   6     1360.95     1249.04     29.60 o 
   4   6   6     1584.90     1693.62     90.38 o 
   5   6   6      150.72      162.32     25.16 o 
   6   6   6      180.57      182.24     15.71 o 
   7   6   6      794.15      792.78     29.93 o 
   8   6   6      120.72       99.40     13.83 o 
   9   6   6      264.28      239.25     12.63 o 
  -9   7   6        1.94       13.90     38.74 o 
  -8   7   6      173.97      168.63     39.20 o 
  -7   7   6      269.61      233.94     11.86 o 
  -6   7   6      242.50      228.14     15.20 o 
  -5   7   6       44.15       33.28     11.94 o 
  -4   7   6      545.23      527.16     23.70 o 
  -3   7   6     1101.39     1022.62     31.57 o 
  -2   7   6        1.47       18.23     14.96 o 
  -1   7   6     1115.55     1096.49     45.60 o 
   0   7   6     1367.74     1339.11     24.84 o 
   1   7   6     4568.22     4645.60    132.65 o 
   2   7   6     2659.21     2764.05     46.29 o 
   3   7   6      879.94      924.45     29.28 o 
   4   7   6      895.94      853.82     26.98 o 
   5   7   6      573.64      590.99     30.79 o 
   6   7   6      243.49      244.59     10.67 o 
   7   7   6       96.95      119.69     13.42 o 
   8   7   6      306.69      314.98     16.55 o 
  -9   8   6       46.92       85.76     14.28 o 
  -8   8   6        1.15       22.67     14.46 o 
  -7   8   6     1162.17     1057.34     28.55 o 
  -6   8   6      310.25      257.68     12.02 o 
  -5   8   6      132.64      150.30     20.62 o 
  -4   8   6      154.30      145.44     13.23 o 
  -3   8   6      105.02       96.52     20.85 o 
  -2   8   6     3001.88     3027.20    142.39 o 
  -1   8   6     6376.67     6369.41    322.95 o 
   0   8   6      980.43      866.81     27.20 o 
   1   8   6      748.29      866.38     22.16 o 
   2   8   6     1484.67     1533.08     63.07 o 
   3   8   6     1710.46     1642.39     57.98 o 
   4   8   6      958.71     1002.05     53.28 o 
   5   8   6      732.99      760.67     15.38 o 
   6   8   6      165.96      148.10     11.83 o 
   7   8   6      180.35      211.56     47.00 o 
   8   8   6      297.94      313.00     24.30 o 
  -9   9   6      175.58      185.95     18.04 o 
  -8   9   6      338.70      328.91     37.58 o 
  -7   9   6       56.08       46.06     13.52 o 
  -6   9   6        0.08       16.04     15.49 o 
  -5   9   6      358.84      372.25     36.41 o 
  -4   9   6      203.92      217.33     13.15 o 
  -3   9   6     1218.12     1176.09     59.06 o 
  -2   9   6       10.74       29.36     18.70 o 
  -1   9   6        6.47       39.95     14.92 o 
   0   9   6      149.67      187.67     21.34 o 
   1   9   6      486.09      405.96     18.67 o 
   2   9   6       91.83       59.83     13.82 o 
   3   9   6      656.08      654.71     25.96 o 
   4   9   6       35.67       34.22     12.78 o 
   5   9   6     2109.73     2211.91    172.96 o 
   6   9   6      306.19      326.35     44.87 o 
   7   9   6       49.38       43.51     16.10 o 
   8   9   6       10.69       12.24     10.89 o 
  -9  10   6       66.88      107.43     27.18 o 
  -8  10   6       88.24      112.76     13.90 o 
  -7  10   6      100.71       55.67     21.04 o 
  -6  10   6        2.69       14.49     20.61 o 
  -5  10   6        3.31       36.37     14.16 o 
  -4  10   6       18.07       60.88     12.97 o 
  -3  10   6        2.26       25.66     12.00 o 
  -2  10   6     1444.15     1515.25     92.07 o 
  -1  10   6     3352.77     3392.83    186.58 o 
   0  10   6        1.26       -5.42     12.98 o 
   1  10   6      182.40      266.18     36.74 o 
   2  10   6        6.58       10.97     15.29 o 
   3  10   6      775.68      812.49     16.80 o 
   4  10   6     1046.57      991.65     17.30 o 
   5  10   6      912.62      914.63     38.56 o 
   6  10   6       34.24       48.30     11.63 o 
   7  10   6      178.22      168.20     36.17 o 
   8  10   6       36.82       68.83     20.69 o 
  -9  11   6       15.45       18.96     25.56 o 
  -8  11   6     1299.70     1239.76     55.71 o 
  -7  11   6       86.73      102.97     10.48 o 
  -6  11   6       18.03       15.82     13.71 o 
  -5  11   6      191.31      226.62     22.03 o 
  -4  11   6      527.36      551.70     47.56 o 
  -3  11   6        1.21       49.25     15.57 o 
  -2  11   6     2475.78     2543.32    185.34 o 
  -1  11   6      378.81      387.09     22.27 o 
   0  11   6      121.35       78.27     24.84 o 
   1  11   6       56.85       79.15     18.81 o 
   2  11   6     3188.53     3359.67    154.97 o 
   3  11   6      157.90      159.69     15.85 o 
   4  11   6       24.08        8.77     15.68 o 
   5  11   6        4.29       10.35     14.74 o 
   6  11   6      440.14      442.72     14.25 o 
   7  11   6       90.91      105.95     12.16 o 
   8  11   6       38.72       68.93     16.02 o 
  -8  12   6      175.44      168.94     14.40 o 
  -7  12   6      357.13      351.40     10.22 o 
  -6  12   6        0.40       20.26     14.26 o 
  -5  12   6      199.15      210.17     16.13 o 
  -4  12   6      288.95      261.80     12.58 o 
  -3  12   6      281.93      254.21     15.86 o 
  -2  12   6        3.29       27.92     14.12 o 
  -1  12   6     6916.43     6771.96    260.99 o 
   0  12   6        6.58       45.94     18.75 o 
   1  12   6       99.19      120.84     43.00 o 
   2  12   6      732.89      734.56     17.18 o 
   3  12   6      785.66      777.64     26.06 o 
   4  12   6       14.18       20.05     13.14 o 
   5  12   6      222.79      231.96     19.17 o 
   6  12   6        1.96       28.58     13.57 o 
   7  12   6      225.54      248.81     17.53 o 
   8  12   6      281.33      270.92     24.65 o 
  -8  13   6      218.96      192.07     14.23 o 
  -7  13   6      104.66       95.71     17.84 o 
  -6  13   6      145.72      190.05     23.14 o 
  -5  13   6      415.15      400.87     19.32 o 
  -4  13   6     1434.08     1424.06     59.97 o 
  -3  13   6       53.03       61.70     12.71 o 
  -2  13   6      310.63      305.78     14.81 o 
  -1  13   6      360.60      391.99     15.52 o 
   0  13   6     1902.23     1813.81     78.54 o 
   1  13   6      220.42      272.73     56.07 o 
   2  13   6      852.12      887.05     38.85 o 
   3  13   6       19.93        6.88     24.39 o 
   4  13   6      168.25      152.75     15.00 o 
   5  13   6       41.78       32.26     12.76 o 
   6  13   6      134.55       99.59     15.14 o 
   7  13   6        3.16       32.03     12.28 o 
  -8  14   6      101.23      120.73     59.47 o 
  -7  14   6       76.52       78.81     11.08 o 
  -6  14   6      304.05      276.81     19.44 o 
  -5  14   6      402.74      381.49     11.34 o 
  -4  14   6        7.29       18.09     11.94 o 
  -3  14   6       55.96       39.75     12.29 o 
  -2  14   6       85.45       89.07     12.66 o 
  -1  14   6     1660.12     1626.78     58.73 o 
   0  14   6     2062.94     2104.07     94.09 o 
   1  14   6       12.03      -10.03     17.79 o 
   2  14   6        9.93       -1.86     16.79 o 
   3  14   6      956.40      897.13     25.14 o 
   4  14   6      147.20      107.50     17.45 o 
   5  14   6       19.15       12.16     18.28 o 
   6  14   6       29.32       48.81     14.84 o 
   7  14   6        7.97        1.59     22.88 o 
  -8  15   6      138.79      157.46     15.22 o 
  -7  15   6       59.04       67.31     12.05 o 
  -6  15   6        0.59       31.37     13.54 o 
  -5  15   6       21.98        8.03     11.92 o 
  -4  15   6     1408.53     1339.85     32.02 o 
  -3  15   6      587.08      590.64     19.60 o 
  -2  15   6      383.32      383.51     14.02 o 
  -1  15   6        3.62      -12.92     14.42 o 
   0  15   6     1027.03      971.11     30.83 o 
   1  15   6        8.34       39.64     13.91 o 
   2  15   6      525.96      592.33     79.08 o 
   3  15   6      229.22      242.42     25.37 o 
   4  15   6      523.26      533.41     24.71 o 
   5  15   6        2.43       -8.74     19.71 o 
   6  15   6       10.38       55.98     28.80 o 
   7  15   6        2.90       43.72     16.69 o 
  -7  16   6       27.30       49.34     12.29 o 
  -6  16   6      139.10      179.71     14.04 o 
  -5  16   6      690.17      700.44     19.19 o 
  -4  16   6       18.00        8.83     12.04 o 
  -3  16   6      497.16      449.63     15.06 o 
  -2  16   6        6.02       16.23     12.04 o 
  -1  16   6     1007.72      986.28     15.22 o 
   0  16   6      513.35      489.15     18.01 o 
   1  16   6       12.93       24.41     11.76 o 
   2  16   6        0.04      -19.00     19.00 o 
   3  16   6     1973.96     1889.19     27.91 o 
   4  16   6      445.47      368.20     24.68 o 
   5  16   6       35.65       40.48     23.70 o 
   6  16   6      475.21      502.69     20.28 o 
  -7  17   6        0.08       -8.84     12.65 o 
  -6  17   6       71.61       81.29     10.97 o 
  -5  17   6        0.29        0.74     11.90 o 
  -4  17   6      820.15      831.66     50.33 o 
  -3  17   6       78.07      105.26     10.83 o 
  -2  17   6      201.72      198.65     13.55 o 
  -1  17   6      292.13      262.47     33.91 o 
   0  17   6      182.00      182.58     12.64 o 
   1  17   6      231.51      263.44     20.05 o 
   2  17   6     1193.94     1149.05     20.78 o 
   3  17   6       63.69       35.08     24.07 o 
   4  17   6      157.96      154.25     24.45 o 
   5  17   6       50.17       64.99     24.82 o 
   6  17   6      516.95      520.20     19.04 o 
  -6  18   6       62.52       56.39     12.41 o 
  -5  18   6      271.34      262.39     12.57 o 
  -4  18   6       15.33       16.98     11.97 o 
  -3  18   6      651.82      628.23     23.96 o 
  -2  18   6      103.73      125.95     13.58 o 
  -1  18   6      505.00      470.75     17.95 o 
   0  18   6        2.95      -16.79     16.79 o 
   1  18   6        2.73        5.27     28.26 o 
   2  18   6        9.49      -16.96     16.96 o 
   3  18   6      526.91      502.75     25.23 o 
   4  18   6       92.25      114.92     17.42 o 
   5  18   6      162.94      164.97     25.17 o 
   6  18   6       11.77       49.01     18.12 o 
  -6  19   6        2.60       48.89     13.72 o 
  -5  19   6       18.02       32.62     12.39 o 
  -4  19   6      711.20      711.41     15.44 o 
  -3  19   6        0.93       34.62     12.76 o 
  -2  19   6      250.50      240.66     13.68 o 
  -1  19   6      662.78      576.16     18.30 o 
   0  19   6       67.63       37.64     24.78 o 
   1  19   6       77.85       74.97     13.90 o 
   2  19   6       97.84      170.17     25.11 o 
   3  19   6      311.94      393.81     25.69 o 
   4  19   6        7.69        0.35     17.60 o 
   5  19   6        2.32       14.51     25.26 o 
  -5  20   6       27.84       43.92     12.54 o 
  -4  20   6       27.29       43.25     12.69 o 
  -3  20   6       19.07       21.39     12.23 o 
  -2  20   6      109.93      134.44     14.02 o 
  -1  20   6      249.01      219.99     20.27 o 
   0  20   6      536.13      482.27     25.31 o 
   1  20   6       36.20       36.76     24.94 o 
   2  20   6       96.88      161.07     24.91 o 
   3  20   6        4.15        1.36     17.11 o 
   4  20   6      109.53      102.81     26.01 o 
  -5  21   6       77.76      102.99     22.24 o 
  -4  21   6      148.81      177.10     31.07 o 
  -3  21   6      445.44      439.03     15.50 o 
  -2  21   6      336.73      349.52     15.41 o 
  -1  21   6       15.13      -17.27     17.27 o 
   0  21   6      278.62      274.14     14.75 o 
   1  21   6       66.68       72.39     25.75 o 
   2  21   6       42.92       87.73     24.82 o 
   3  21   6        1.63       22.48     25.02 o 
   4  21   6        7.52       50.08     25.52 o 
  -4  22   6       14.61       20.02     13.57 o 
  -3  22   6       14.00       20.71     14.82 o 
  -2  22   6      126.21      106.74     18.26 o 
  -1  22   6      283.74      318.82     18.26 o 
   0  22   6        6.69       12.86     16.46 o 
   1  22   6       49.21       15.40     18.41 o 
   2  22   6      122.38      119.37     26.27 o 
   3  22   6       53.28       91.02     26.59 o 
  -3  23   6      297.38      284.13     15.03 o 
  -2  23   6      209.44      170.06     18.62 o 
  -1  23   6        0.13       30.93     37.20 o 
   0  23   6        1.40       -7.74     25.60 o 
   1  23   6      176.01      152.95     26.47 o 
   2  23   6      171.70      109.03     26.73 o 
  -9   0   7      397.98      408.31     18.44 o 
  -7   0   7     2008.65     1917.65     20.95 o 
  -5   0   7      191.70      156.06     12.96 o 
  -3   0   7     3349.36     3356.81    232.69 o 
  -1   0   7       13.39       19.02     22.95 o 
   1   0   7     6661.13     6196.16    247.52 o 
   3   0   7     4765.22     5009.29     36.76 o 
   5   0   7      906.76     1028.12     26.82 o 
   7   0   7       73.84       42.99     20.26 o 
   9   0   7       15.93       69.14     39.05 o 
 -10   1   7       46.79       46.80     14.38 o 
  -9   1   7       36.16       88.68     39.99 o 
  -8   1   7      569.45      579.67     21.48 o 
  -7   1   7        1.98       24.14     25.00 o 
  -6   1   7     1654.17     1626.46     14.44 o 
  -5   1   7      296.88      300.62     16.36 o 
  -4   1   7     2486.63     2222.22     40.12 o 
  -3   1   7      119.94      198.26     17.25 o 
  -2   1   7     6341.48     6284.62    257.84 o 
  -1   1   7     1397.75     1366.11     20.52 o 
   0   1   7      175.72      194.26     12.47 o 
   1   1   7      644.03      613.56     21.86 o 
   2   1   7     4946.48     4729.55     73.61 o 
   3   1   7      609.33      697.47     41.71 o 
   4   1   7        0.94        1.74     18.29 o 
   5   1   7      382.33      453.98     58.04 o 
   6   1   7     1014.75     1066.39     15.42 o 
   7   1   7       66.05       77.82     14.75 o 
   8   1   7       20.61       35.28     15.17 o 
   9   1   7       81.93       96.14     19.96 o 
 -10   2   7       27.78       47.42     14.59 o 
  -9   2   7      148.13      132.49     24.53 o 
  -8   2   7       99.39      131.53     16.57 o 
  -7   2   7      346.30      315.96     21.79 o 
  -6   2   7      351.91      313.19     10.99 o 
  -5   2   7      796.34      777.66      9.98 o 
  -4   2   7        3.78        8.34     13.70 o 
  -3   2   7      734.06      729.72     20.53 o 
  -2   2   7     1852.70     1953.01     20.29 o 
  -1   2   7    22214.76    22224.53    450.82 o 
   0   2   7     1582.16     1629.69     49.87 o 
   1   2   7        4.48       17.49     11.71 o 
   2   2   7      507.39      637.09     29.04 o 
   3   2   7     1477.99     1558.14     70.70 o 
   4   2   7     2756.77     2885.41     33.65 o 
   5   2   7     2761.46     2899.43     53.46 o 
   6   2   7        7.26       35.31     31.50 o 
   7   2   7      186.11      211.32     15.27 o 
   8   2   7       41.54       56.47     11.42 o 
   9   2   7      284.12      269.59     20.28 o 
 -10   3   7        0.58       10.09     24.53 o 
  -9   3   7      174.93      168.96     34.65 o 
  -8   3   7      580.62      605.89     33.00 o 
  -7   3   7      126.82      155.40     14.19 o 
  -6   3   7      303.39      292.25     10.18 o 
  -5   3   7        9.98       25.46     11.11 o 
  -4   3   7      229.93      196.70      9.21 o 
  -3   3   7      308.13      281.68     16.51 o 
  -2   3   7      132.84       77.58     13.00 o 
  -1   3   7     4586.58     4778.48    101.96 o 
   0   3   7     3163.77     3300.84     58.47 o 
   1   3   7      836.13      892.35     15.62 o 
   2   3   7    17565.36    19078.37    227.79 o 
   3   3   7     1684.05     1747.53     30.25 o 
   4   3   7        5.75       19.66     22.32 o 
   5   3   7      112.69      111.13     15.40 o 
   6   3   7     1766.06     1849.02    130.39 o 
   7   3   7      778.98      754.15     24.74 o 
   8   3   7      413.00      421.67     15.07 o 
   9   3   7       16.31       39.26     11.82 o 
 -10   4   7       90.16      210.46    103.93 o 
  -9   4   7      142.40      142.86     16.66 o 
  -8   4   7       71.78       87.85     29.58 o 
  -7   4   7      114.84      121.67     16.85 o 
  -6   4   7       12.11       46.51     12.01 o 
  -5   4   7      716.61      633.18     18.76 o 
  -4   4   7      117.67      147.69     20.65 o 
  -3   4   7        5.34       27.01     10.01 o 
  -2   4   7      125.58      132.25     13.92 o 
  -1   4   7       83.03       38.72     13.40 o 
   0   4   7       25.13        8.87     17.42 o 
   1   4   7     2519.73     2460.87     62.96 o 
   2   4   7      705.30      783.56     14.82 o 
   3   4   7      235.25      249.25     13.21 o 
   4   4   7      546.87      569.94     18.81 o 
   5   4   7      195.57      220.03     14.31 o 
   6   4   7      184.47      188.47     26.53 o 
   7   4   7      529.25      564.08     44.58 o 
   8   4   7      213.51      201.36     16.65 o 
   9   4   7      467.42      407.59     24.56 o 
 -10   5   7        6.16       44.43     32.16 o 
  -9   5   7       26.82      113.10     25.34 o 
  -8   5   7      371.17      348.72     37.64 o 
  -7   5   7       55.65       88.53     17.18 o 
  -6   5   7        9.58       15.17     12.01 o 
  -5   5   7      318.82      293.37     11.99 o 
  -4   5   7       26.77       40.48     12.57 o 
  -3   5   7      208.82      274.58     25.60 o 
  -2   5   7     1160.65     1085.67     23.38 o 
  -1   5   7     8777.22     8382.70    430.44 o 
   0   5   7     7227.64     7614.34    134.11 o 
   1   5   7      121.08       96.58     14.72 o 
   2   5   7     3254.85     3387.24    115.83 o 
   3   5   7      362.46      432.77     21.50 o 
   4   5   7      377.45      414.60     19.56 o 
   5   5   7       86.48      124.92     11.67 o 
   6   5   7     1113.38     1075.30     49.61 o 
   7   5   7      423.56      393.32     15.27 o 
   8   5   7      204.79      212.42     14.65 o 
  -9   6   7        1.12      -17.03     17.03 o 
  -8   6   7        1.63       13.62     13.50 o 
  -7   6   7      105.53      117.02     28.44 o 
  -6   6   7       36.66       81.92     23.25 o 
  -5   6   7     1028.33      944.19     20.52 o 
  -4   6   7      485.59      451.85     13.58 o 
  -3   6   7      186.20      186.70     10.72 o 
  -2   6   7      424.49      434.77     28.45 o 
  -1   6   7     4213.64     4035.38    191.22 o 
   0   6   7      796.72      746.35     14.41 o 
   1   6   7     2540.81     2700.73     98.38 o 
   2   6   7      325.44      433.47     13.43 o 
   3   6   7     2190.13     2417.31     70.95 o 
   4   6   7     2264.55     2224.57     85.43 o 
   5   6   7     1638.15     1552.80     41.71 o 
   6   6   7        3.16      -13.34     13.34 o 
   7   6   7       57.08       61.11     10.36 o 
   8   6   7      107.86      122.22     12.04 o 
  -9   7   7      170.40      158.72     20.39 o 
  -8   7   7       16.65       33.06     25.85 o 
  -7   7   7      154.24      127.42     11.47 o 
  -6   7   7       27.45       49.65     17.26 o 
  -5   7   7        1.63       36.05     11.50 o 
  -4   7   7     3111.00     3115.24    167.24 o 
  -3   7   7     2561.97     2392.75     67.15 o 
  -2   7   7      120.43       76.70     13.09 o 
  -1   7   7      501.95      535.75     16.91 o 
   0   7   7      709.25      683.46     15.93 o 
   1   7   7     2442.64     2263.30     50.16 o 
   2   7   7     3948.85     4133.82    140.68 o 
   3   7   7      986.88      965.06     43.00 o 
   4   7   7       75.62      107.59     16.05 o 
   5   7   7       30.00       39.62     10.37 o 
   6   7   7      793.37      777.89     12.80 o 
   7   7   7      463.26      513.61     21.82 o 
   8   7   7      186.07      182.48     16.03 o 
  -9   8   7      218.61      229.84     17.58 o 
  -8   8   7       97.98      120.25     14.23 o 
  -7   8   7       15.42       61.17     20.81 o 
  -6   8   7       50.82       88.05     27.06 o 
  -5   8   7        2.64      -19.26     19.26 o 
  -4   8   7     2382.94     2236.18     35.85 o 
  -3   8   7      929.93     1058.30     32.10 o 
  -2   8   7      486.32      518.57     19.74 o 
  -1   8   7       84.82       77.37     12.21 o 
   0   8   7     5894.87     5809.48    165.91 o 
   1   8   7      517.81      710.83     39.93 o 
   2   8   7        0.95       53.71     18.18 o 
   3   8   7     1410.44     1408.57     54.50 o 
   4   8   7       14.92       15.06     14.12 o 
   5   8   7      161.65      185.69     13.55 o 
   6   8   7      126.33      110.05     11.46 o 
   7   8   7       11.03       35.50     17.31 o 
   8   8   7       59.93      116.87     13.83 o 
  -9   9   7       11.04      -13.87     13.87 o 
  -8   9   7       61.05       87.29     12.14 o 
  -7   9   7      718.25      748.45     23.79 o 
  -6   9   7        4.75       31.52     10.36 o 
  -5   9   7      156.29      175.59     14.33 o 
  -4   9   7       58.59      102.30     17.51 o 
  -3   9   7     1451.64     1375.47     30.42 o 
  -2   9   7     1746.58     1737.19     26.14 o 
  -1   9   7      538.48      543.73     34.86 o 
   0   9   7        1.83       29.13     19.75 o 
   1   9   7      117.75      139.61     15.31 o 
   2   9   7       33.58       37.83     15.18 o 
   3   9   7      917.50      921.13     21.03 o 
   4   9   7      140.60      114.06     13.83 o 
   5   9   7      447.71      411.21     41.90 o 
   6   9   7        1.75       26.42     15.88 o 
   7   9   7      264.41      239.87     40.22 o 
   8   9   7       63.56       65.80     16.18 o 
  -9  10   7      137.04       98.62     21.21 o 
  -8  10   7      168.97      137.11     27.23 o 
  -7  10   7        5.11        8.03     16.37 o 
  -6  10   7     1050.59      969.11     26.52 o 
  -5  10   7      430.88      417.16     12.75 o 
  -4  10   7      374.13      412.77     15.40 o 
  -3  10   7      399.11      418.10     15.93 o 
  -2  10   7     1474.67     1509.69     33.69 o 
  -1  10   7      462.34      497.18     18.94 o 
   0  10   7     2335.17     2284.34    101.60 o 
   1  10   7      951.53      991.51     16.71 o 
   2  10   7      335.27      357.68     21.82 o 
   3  10   7      175.30      153.05     12.82 o 
   4  10   7      165.20      190.31     14.81 o 
   5  10   7      256.82      243.08     18.59 o 
   6  10   7      161.55      190.53     19.16 o 
   7  10   7      136.30      196.47     14.95 o 
   8  10   7      265.98      229.32     12.34 o 
  -9  11   7      291.31      312.43     51.34 o 
  -8  11   7       11.68       33.53     28.04 o 
  -7  11   7      317.61      283.91     25.61 o 
  -6  11   7       18.59       -4.84     23.33 o 
  -5  11   7      573.29      546.85     14.39 o 
  -4  11   7       70.60       69.47     11.56 o 
  -3  11   7     4508.24     4479.41     43.56 o 
  -2  11   7       61.96       68.06     13.37 o 
  -1  11   7      466.94      507.63     15.93 o 
   0  11   7      520.93      557.37     23.94 o 
   1  11   7     3414.89     3767.00    203.85 o 
   2  11   7      139.66      132.24     39.79 o 
   3  11   7      131.64      136.64     12.92 o 
   4  11   7      192.31      196.11     14.66 o 
   5  11   7      233.51      211.80     11.92 o 
   6  11   7       22.14       33.88     11.69 o 
   7  11   7      709.31      727.25     35.37 o 
   8  11   7        8.34        3.84     10.37 o 
  -8  12   7      382.51      340.93     23.91 o 
  -7  12   7        5.38        5.50     12.80 o 
  -6  12   7      539.42      558.86     19.42 o 
  -5  12   7       48.43       46.35     14.25 o 
  -4  12   7       93.35       81.31     14.94 o 
  -3  12   7       13.52       20.03     14.87 o 
  -2  12   7       88.24       59.97     16.29 o 
  -1  12   7     1523.73     1487.15     35.83 o 
   0  12   7     1442.11     1407.37     57.53 o 
   1  12   7      249.13      278.52     59.77 o 
   2  12   7      384.32      365.65     18.79 o 
   3  12   7      505.55      512.48     18.23 o 
   4  12   7     1043.19      991.07     24.91 o 
   5  12   7       72.66       46.50     17.21 o 
   6  12   7       68.43       82.03     14.89 o 
   7  12   7       93.15       60.69     15.22 o 
  -8  13   7      157.39      173.37     11.09 o 
  -7  13   7      184.22      189.62     19.96 o 
  -6  13   7      129.45      158.13     18.72 o 
  -5  13   7       14.23       34.43     12.12 o 
  -4  13   7      141.01      130.88     20.79 o 
  -3  13   7     2805.21     2639.50     50.11 o 
  -2  13   7       37.55       68.47     12.87 o 
  -1  13   7       58.64       65.54     13.48 o 
   0  13   7      161.24      135.66     18.79 o 
   1  13   7      306.32      359.46     49.82 o 
   2  13   7       61.83      111.29     14.34 o 
   3  13   7      358.69      356.47     24.71 o 
   4  13   7       20.62       46.21     19.61 o 
   5  13   7      382.71      375.58     13.86 o 
   6  13   7       26.97       51.86     25.80 o 
   7  13   7       60.50      104.28     19.63 o 
  -8  14   7       17.27       31.44     17.75 o 
  -7  14   7       52.67       81.87     10.83 o 
  -6  14   7      174.47      195.40     10.81 o 
  -5  14   7       53.26       69.16     12.06 o 
  -4  14   7      957.06      921.30     33.24 o 
  -3  14   7      353.50      330.12     39.42 o 
  -2  14   7     1392.82     1338.58     44.92 o 
  -1  14   7      385.31      363.64     12.67 o 
   0  14   7     1411.37     1302.00     45.11 o 
   1  14   7      257.12      243.32     18.60 o 
   2  14   7      262.29      246.50     27.93 o 
   3  14   7       79.53      106.72     23.29 o 
   4  14   7     1457.05     1493.18     20.81 o 
   5  14   7       14.81       37.59     13.86 o 
   6  14   7        1.71       29.07     13.58 o 
   7  14   7       82.32       62.54     15.69 o 
  -8  15   7       32.17       41.17     16.57 o 
  -7  15   7      252.15      275.41     11.31 o 
  -6  15   7      108.38      116.17     16.73 o 
  -5  15   7        0.53       -6.86     16.52 o 
  -4  15   7       50.78       73.53     12.08 o 
  -3  15   7     2505.83     2400.81     69.09 o 
  -2  15   7       73.64       81.54     13.33 o 
  -1  15   7        2.67       -3.23     22.96 o 
   0  15   7      320.22      342.26     23.44 o 
   1  15   7      649.96      636.30     22.09 o 
   2  15   7       10.60       41.55     16.81 o 
   3  15   7     3011.99     2993.59     29.65 o 
   4  15   7       92.82      137.46     23.03 o 
   5  15   7       87.83      127.69     23.61 o 
   6  15   7       25.15       50.58     17.48 o 
   7  15   7      280.42      272.11     20.43 o 
  -7  16   7       44.65       94.70     22.35 o 
  -6  16   7      569.38      597.36     14.91 o 
  -5  16   7       71.62       75.75     14.26 o 
  -4  16   7      409.06      385.86     17.61 o 
  -3  16   7      194.85      190.35     16.56 o 
  -2  16   7      460.86      473.62     13.61 o 
  -1  16   7        2.43       32.80     17.14 o 
   0  16   7      172.60      157.02     15.71 o 
   1  16   7       61.22       72.96     35.92 o 
   2  16   7      211.17      250.49     17.14 o 
   3  16   7       18.79       54.24     24.27 o 
   4  16   7      604.62      611.34     25.57 o 
   5  16   7       58.66       31.73     23.75 o 
   6  16   7       12.88       23.46     24.01 o 
  -7  17   7       53.74       37.46     21.38 o 
  -6  17   7       60.42       95.34     10.09 o 
  -5  17   7        0.15       -4.31     11.74 o 
  -4  17   7       30.85       38.31     13.12 o 
  -3  17   7      133.44      154.34     12.19 o 
  -2  17   7      168.53      194.72     19.50 o 
  -1  17   7       12.85        0.96     17.61 o 
   0  17   7       10.40       49.80     34.66 o 
   1  17   7      616.62      581.05     21.61 o 
   2  17   7        0.93      -10.18     16.63 o 
   3  17   7      125.25      107.67     24.74 o 
   4  17   7      174.68      166.59     24.53 o 
   5  17   7        3.47      126.77     24.94 o 
   6  17   7        3.32      -17.45     17.45 o 
  -6  18   7      217.58      221.99     15.68 o 
  -5  18   7      169.21      184.58     12.65 o 
  -4  18   7      275.55      261.16     12.62 o 
  -3  18   7       37.50       21.46     12.84 o 
  -2  18   7        7.08       15.90     13.08 o 
  -1  18   7       46.63       53.12     17.32 o 
   0  18   7      578.81      605.27     44.26 o 
   1  18   7       40.34       11.09     19.17 o 
   2  18   7        8.07       38.81     24.50 o 
   3  18   7       16.81      110.93     24.45 o 
   4  18   7      156.60      178.52     24.91 o 
   5  18   7       18.70      -25.66     25.66 o 
  -6  19   7        0.13       40.77     11.22 o 
  -5  19   7      324.74      326.74     22.69 o 
  -4  19   7      128.17      138.12     15.24 o 
  -3  19   7      139.92      173.69     19.28 o 
  -2  19   7      225.93      216.05     14.43 o 
  -1  19   7      476.30      449.89     19.52 o 
   0  19   7       22.52       10.46     40.79 o 
   1  19   7     1034.74     1053.38     17.64 o 
   2  19   7       71.43      117.58     23.78 o 
   3  19   7      133.57      125.21     24.50 o 
   4  19   7       42.90      132.12     24.82 o 
   5  19   7        0.79       61.32     18.20 o 
  -5  20   7      152.45      144.36     15.18 o 
  -4  20   7       33.71       65.72     14.62 o 
  -3  20   7      117.56      114.05     13.72 o 
  -2  20   7        2.30       28.08     14.92 o 
  -1  20   7       86.78      110.53     17.29 o 
   0  20   7      553.33      537.14     18.34 o 
   1  20   7        0.49       12.82     23.18 o 
   2  20   7      187.95      177.02     24.94 o 
   3  20   7       59.14       28.09     25.37 o 
   4  20   7       17.21       -3.35     25.57 o 
  -5  21   7        2.04      -14.69     14.69 o 
  -4  21   7      167.96      141.30     13.37 o 
  -3  21   7       11.71       34.24     13.80 o 
  -2  21   7      133.42      147.96     31.04 o 
  -1  21   7       15.71      -16.50     17.07 o 
   0  21   7       12.60       -2.09     49.62 o 
   1  21   7      157.05      149.51     25.49 o 
   2  21   7      157.28      163.18     25.31 o 
   3  21   7        4.10       56.38     25.02 o 
  -4  22   7        0.67       14.07     13.60 o 
  -3  22   7       23.85       22.24     14.46 o 
  -2  22   7      167.96      191.45     26.24 o 
  -1  22   7       79.45      103.28     17.76 o 
   0  22   7       77.67      122.09     36.51 o 
   1  22   7        8.11       79.78     25.26 o 
   2  22   7        0.39        6.82     24.85 o 
   3  22   7      129.04      114.63     26.56 o 
  -2  23   7      232.18      222.85     18.81 o 
  -1  23   7       48.52       63.85     17.85 o 
   0  23   7        9.25       38.58     18.41 o 
   1  23   7      111.21      115.96     26.53 o 
 -10   0   8       70.36        7.05     25.52 o 
  -8   0   8      684.17      626.14     17.92 o 
  -6   0   8      608.21      606.64     14.73 o 
  -4   0   8       70.12       52.11     15.36 o 
  -2   0   8       79.53       69.06     20.35 o 
   2   0   8      661.23      629.79     67.36 o 
   4   0   8     4006.66     4360.26     34.18 o 
   6   0   8      196.51      265.10     17.42 o 
   8   0   8      177.75      199.26     58.56 o 
 -10   1   8       43.20       51.16     14.97 o 
  -9   1   8       45.26       67.22     19.01 o 
  -8   1   8        3.38       44.59     28.28 o 
  -7   1   8        6.73       13.45     24.56 o 
  -6   1   8        2.06       17.83     25.61 o 
  -5   1   8        1.60       11.28     17.69 o 
  -4   1   8      268.82      303.12     11.94 o 
  -3   1   8     1173.77     1055.72     20.67 o 
  -2   1   8       21.22       38.86     13.06 o 
  -1   1   8     4448.35     4494.40    135.89 o 
   0   1   8     9801.91    10591.30    140.25 o 
   1   1   8     4964.71     4872.61     81.52 o 
   2   1   8      149.17      205.50     10.53 o 
   3   1   8     3475.71     3621.77     85.75 o 
   4   1   8      225.18      243.74     32.49 o 
   5   1   8     1024.59     1121.68     16.39 o 
   6   1   8      137.98      125.99     20.10 o 
   7   1   8     1309.82     1410.80     70.22 o 
   8   1   8       22.62       24.16     11.85 o 
   9   1   8        3.83       23.61     23.90 o 
 -10   2   8      117.77      137.02     18.14 o 
  -9   2   8      284.46      318.64     29.56 o 
  -8   2   8      149.80      163.28     29.68 o 
  -7   2   8        0.21        1.12     13.20 o 
  -6   2   8       61.53       87.18     11.35 o 
  -5   2   8      376.01      368.05     12.82 o 
  -4   2   8     2173.28     2113.53     34.34 o 
  -3   2   8      943.18      897.13     13.71 o 
  -2   2   8       60.88       83.75     11.77 o 
  -1   2   8      138.79      175.83     13.47 o 
   1   2   8        3.01      -11.36     11.36 o 
   2   2   8      583.34      612.62     22.48 o 
   3   2   8      203.11      238.29     16.40 o 
   4   2   8     1157.81     1241.68     60.31 o 
   5   2   8      162.50      165.86     48.75 o 
   6   2   8     2026.72     2155.95     17.47 o 
   7   2   8      186.61      242.53     27.16 o 
   8   2   8      184.79      169.80     19.41 o 
 -10   3   8        1.97       73.11     14.35 o 
  -9   3   8       37.54       72.20     16.18 o 
  -8   3   8       32.94       65.74     12.87 o 
  -7   3   8      559.91      529.59     15.12 o 
  -6   3   8       33.33       84.47     17.80 o 
  -5   3   8      169.07      161.04     11.49 o 
  -4   3   8      324.89      332.05     14.55 o 
  -3   3   8     8520.94     7878.65    352.97 o 
  -2   3   8     2027.11     2120.54     36.83 o 
  -1   3   8      386.17      321.17     11.58 o 
   0   3   8      334.28      294.11     15.10 o 
   1   3   8     1733.95     1741.89     22.57 o 
   2   3   8      139.32      137.06     11.79 o 
   3   3   8     1727.10     1818.71     17.05 o 
   4   3   8       19.38       20.12     25.40 o 
   5   3   8      185.51      207.13     17.16 o 
   6   3   8       69.72       61.43     25.35 o 
   7   3   8      303.86      275.06     15.94 o 
   8   3   8       14.63       32.37     11.77 o 
 -10   4   8       42.20       66.80     17.64 o 
  -9   4   8       58.98      134.20     38.72 o 
  -8   4   8      825.06      816.72     15.03 o 
  -7   4   8        7.21       16.64     27.24 o 
  -6   4   8       52.02       55.00     18.63 o 
  -5   4   8     1209.03     1156.17     24.80 o 
  -4   4   8     1280.71     1294.00     38.34 o 
  -3   4   8     1196.16     1210.75     43.80 o 
  -2   4   8      629.48      564.21     11.94 o 
  -1   4   8     3039.96     2799.08     77.88 o 
   0   4   8     1843.94     1844.09     16.20 o 
   1   4   8     1900.89     1914.28     17.23 o 
   2   4   8     1604.72     1704.82     41.88 o 
   3   4   8        0.30      -13.84     13.84 o 
   4   4   8     1796.72     1849.98     41.94 o 
   5   4   8      736.09      875.26     17.77 o 
   6   4   8       89.51       97.65     27.58 o 
   7   4   8      141.88      161.31     22.12 o 
   8   4   8       14.47        4.47     16.00 o 
 -10   5   8        0.93       52.68     25.31 o 
  -9   5   8       48.46       17.49     37.64 o 
  -8   5   8       15.59       32.35     12.58 o 
  -7   5   8      637.17      680.35     21.67 o 
  -6   5   8     1629.50     1563.62     27.26 o 
  -5   5   8        1.82       52.14     11.33 o 
  -4   5   8        6.15      -13.43     21.60 o 
  -3   5   8     4178.59     4059.17     66.68 o 
  -2   5   8     3162.33     3072.44     66.30 o 
  -1   5   8     3997.52     3719.65    103.59 o 
   0   5   8      179.92      150.96     16.60 o 
   1   5   8     3404.96     3595.30     65.96 o 
   2   5   8        9.62       28.22     13.11 o 
   3   5   8     4538.78     4634.72    154.64 o 
   4   5   8       31.00       21.81     15.00 o 
   5   5   8      269.01      249.81     11.85 o 
   6   5   8       65.87      100.66     17.51 o 
   7   5   8     1193.06     1221.31     88.83 o 
   8   5   8       10.77        1.99     16.66 o 
  -9   6   8       28.85       81.83     19.29 o 
  -8   6   8        4.66       37.06     11.47 o 
  -7   6   8       71.67       99.17      9.53 o 
  -6   6   8      766.37      731.38     19.86 o 
  -5   6   8      445.26      475.72     11.21 o 
  -4   6   8     1237.38     1139.63     35.81 o 
  -3   6   8      339.60      361.06     19.44 o 
  -2   6   8     4205.32     4168.61     53.29 o 
  -1   6   8     1285.10     1309.43     54.10 o 
   0   6   8     4066.93     3941.28    101.55 o 
   1   6   8      559.99      537.28     16.16 o 
   2   6   8     1972.54     2000.14     71.76 o 
   3   6   8        3.89        4.56     14.74 o 
   4   6   8      650.27      677.25     21.47 o 
   5   6   8      174.04      167.68     11.87 o 
   6   6   8      299.43      283.85     11.86 o 
   7   6   8       15.22       38.10     10.62 o 
   8   6   8        0.71       -3.38      9.91 o 
  -9   7   8        2.69       12.89     29.39 o 
  -8   7   8       99.15       70.67     11.08 o 
  -7   7   8     1120.88     1043.45     51.93 o 
  -6   7   8        2.49        4.02     13.88 o 
  -5   7   8       87.07      114.09     15.26 o 
  -4   7   8       70.69       84.52     13.42 o 
  -3   7   8       63.81      114.07     11.61 o 
  -2   7   8     1878.62     1923.67     36.76 o 
  -1   7   8       68.26       23.64     12.18 o 
   0   7   8       78.77       84.27     14.27 o 
   1   7   8        3.45       14.91     12.72 o 
   2   7   8     2268.96     2457.40     64.35 o 
   3   7   8     2545.76     2597.82    109.47 o 
   4   7   8      452.58      478.64     25.69 o 
   5   7   8       45.70       70.71     23.57 o 
   6   7   8     1529.95     1397.32     19.26 o 
   7   7   8       48.11       49.90     16.35 o 
   8   7   8      346.96      325.93     16.83 o 
  -9   8   8        3.48       -9.56     16.10 o 
  -8   8   8        3.75       65.20     25.03 o 
  -7   8   8      131.54      152.40     13.92 o 
  -6   8   8        6.47       12.69     17.46 o 
  -5   8   8      291.52      319.81     26.95 o 
  -4   8   8     1283.99     1320.46     70.91 o 
  -3   8   8      151.53      177.42     13.22 o 
  -2   8   8     1422.99     1304.44     50.65 o 
  -1   8   8      445.21      405.15     16.79 o 
   0   8   8        9.95        0.78     12.50 o 
   1   8   8     1364.59     1263.98     30.76 o 
   2   8   8      858.47      941.57     32.80 o 
   3   8   8     1480.22     1481.28     53.76 o 
   4   8   8      387.17      403.75     16.98 o 
   5   8   8      628.85      622.42     43.83 o 
   6   8   8      121.70      123.47     13.26 o 
   7   8   8        0.50       28.23     13.44 o 
   8   8   8        0.66        3.45     11.99 o 
  -9   9   8       49.46       39.92     17.70 o 
  -8   9   8       13.39       -0.92     10.33 o 
  -7   9   8        3.77       37.46     18.95 o 
  -6   9   8      156.68      143.29     15.01 o 
  -5   9   8       54.14       33.26     17.35 o 
  -4   9   8      760.80      701.74     19.14 o 
  -3   9   8     2309.35     2198.82     29.92 o 
  -2   9   8     1717.74     1653.94     56.61 o 
  -1   9   8      895.35      965.60     55.08 o 
   0   9   8     1773.90     1803.58     79.71 o 
   1   9   8     2704.58     2846.27    201.37 o 
   2   9   8     3479.17     3386.92     52.50 o 
   3   9   8        3.90       17.31     12.25 o 
   4   9   8        6.23       29.80     14.58 o 
   5   9   8       67.31       52.24     13.59 o 
   6   9   8      339.43      333.12     12.43 o 
   7   9   8       28.14       59.40     16.53 o 
   8   9   8        8.27       11.30     24.40 o 
  -9  10   8      216.93      237.31     32.75 o 
  -8  10   8       75.38       92.54     12.03 o 
  -7  10   8       69.44       94.75     13.61 o 
  -6  10   8      597.88      534.53     21.80 o 
  -5  10   8      769.43      810.68     15.93 o 
  -4  10   8      190.40      213.57     15.25 o 
  -3  10   8     2884.29     2841.48     98.53 o 
  -2  10   8     2434.25     2516.10     20.13 o 
  -1  10   8      363.94      293.09     16.61 o 
   0  10   8      159.87      215.21     18.60 o 
   1  10   8     2101.22     2000.01     59.69 o 
   2  10   8        4.30        9.77     14.99 o 
   3  10   8      312.76      287.25     14.05 o 
   4  10   8     1514.30     1484.74     27.74 o 
   5  10   8     1336.07     1353.84     56.26 o 
   6  10   8       46.00       53.77     13.13 o 
   7  10   8       76.05       91.42     39.43 o 
   8  10   8        8.29        4.16     11.39 o 
  -9  11   8        9.58       54.06     15.97 o 
  -8  11   8        2.01        8.46     20.26 o 
  -7  11   8        5.83       22.87     18.99 o 
  -6  11   8      495.73      442.95     34.60 o 
  -5  11   8        0.45       -9.33     16.78 o 
  -4  11   8      314.22      334.36     19.61 o 
  -3  11   8        0.91        7.22     15.57 o 
  -2  11   8     3221.77     3251.42     32.16 o 
  -1  11   8       25.34       34.18     16.73 o 
   0  11   8        4.29       28.29     15.22 o 
   1  11   8      295.23      297.02     30.46 o 
   2  11   8     1731.29     1820.71     47.98 o 
   3  11   8      661.44      586.17     13.55 o 
   4  11   8      179.06      220.46     15.95 o 
   5  11   8      121.61      105.19     28.36 o 
   6  11   8      136.14      189.69     26.16 o 
   7  11   8       35.21       34.42     14.02 o 
  -8  12   8       31.39       14.30     34.09 o 
  -7  12   8        3.56       22.13     18.25 o 
  -6  12   8       26.16       29.10     13.40 o 
  -5  12   8     2182.47     2057.11    151.38 o 
  -4  12   8      157.40      112.88     14.01 o 
  -3  12   8        9.66       41.09     14.93 o 
  -2  12   8      126.80      136.10     16.43 o 
  -1  12   8      327.11      297.71     15.59 o 
   0  12   8      327.42      340.95     41.26 o 
   1  12   8     2550.50     2620.33     19.33 o 
   2  12   8      447.87      462.25     43.33 o 
   3  12   8      207.24      181.90     14.14 o 
   4  12   8       83.70      100.14     15.33 o 
   5  12   8      464.08      465.13     13.93 o 
   6  12   8       27.89       17.41     12.52 o 
   7  12   8        6.26        7.19     17.70 o 
  -8  13   8      179.05      180.58     20.83 o 
  -7  13   8      105.30      133.06     13.87 o 
  -6  13   8      589.21      557.46     37.59 o 
  -5  13   8      213.13      201.24     29.32 o 
  -4  13   8        4.55       14.26     13.75 o 
  -3  13   8      530.01      583.14     45.63 o 
  -2  13   8      493.12      469.80     13.58 o 
  -1  13   8        1.49       12.08     11.62 o 
   0  13   8      207.16      187.32     15.92 o 
   1  13   8     1311.67     1346.55    152.69 o 
   2  13   8     1197.10     1142.66     24.79 o 
   3  13   8      188.80      205.98     47.67 o 
   4  13   8      260.09      216.78     24.85 o 
   5  13   8       19.16       35.18     16.38 o 
   6  13   8      360.19      374.68     15.89 o 
   7  13   8        5.44       15.40     14.50 o 
  -8  14   8        0.37       44.77     30.59 o 
  -7  14   8       14.85       16.80     11.03 o 
  -6  14   8       77.38       86.81     11.83 o 
  -5  14   8     1058.52      992.40     30.26 o 
  -4  14   8      446.23      460.50     16.86 o 
  -3  14   8     1360.82     1298.62     19.49 o 
  -2  14   8       76.30      100.21     16.33 o 
  -1  14   8     1843.95     1715.81     28.79 o 
   0  14   8      668.65      731.82     25.33 o 
   1  14   8     1653.75     1617.26     17.01 o 
   2  14   8      306.56      360.43     54.09 o 
   3  14   8      122.51      112.99     24.19 o 
   4  14   8        0.09      -16.93     16.93 o 
   5  14   8      583.74      573.58     16.61 o 
   6  14   8       17.16       -1.97     18.32 o 
   7  14   8        8.29      -13.64     13.64 o 
  -7  15   8       29.67       76.68     11.63 o 
  -6  15   8      263.65      260.31     13.90 o 
  -5  15   8      335.29      370.33      9.42 o 
  -4  15   8      408.95      433.09     11.37 o 
  -3  15   8       26.30       29.72     11.36 o 
  -2  15   8      926.17      990.13     16.12 o 
  -1  15   8        3.97        8.82     29.60 o 
   0  15   8       10.45       54.91     29.13 o 
   1  15   8      342.20      365.08     26.85 o 
   2  15   8     1991.51     2146.42     38.29 o 
   3  15   8       21.35       43.35     23.67 o 
   4  15   8      218.94      235.39     16.82 o 
   5  15   8       53.08      230.31     24.13 o 
   6  15   8      140.44      138.78     19.01 o 
  -7  16   8       17.66       31.44     10.06 o 
  -6  16   8        7.75       36.84     12.11 o 
  -5  16   8      799.66      749.37     24.82 o 
  -4  16   8        1.30        7.66     10.69 o 
  -3  16   8       60.90       92.38     16.39 o 
  -2  16   8        2.09       29.02     11.55 o 
  -1  16   8      522.12      553.58     15.32 o 
   0  16   8        6.41       17.60     11.96 o 
   1  16   8      345.97      403.64     14.71 o 
   2  16   8       26.11       31.72     45.14 o 
   3  16   8        1.03       59.70     16.21 o 
   4  16   8        0.12       54.30     24.24 o 
   5  16   8       71.30       50.11     25.28 o 
   6  16   8       22.23       26.61     17.19 o 
  -7  17   8       21.65       49.12     12.59 o 
  -6  17   8      170.38      188.06     20.12 o 
  -5  17   8        1.85       -5.37     11.96 o 
  -4  17   8        5.67       42.14     14.02 o 
  -3  17   8      119.77      134.64     12.20 o 
  -2  17   8      855.95      839.69     21.59 o 
  -1  17   8      138.14      132.85     17.34 o 
   0  17   8      660.05      656.75     73.89 o 
   1  17   8       68.74       73.28     25.60 o 
   2  17   8      125.42       41.81     26.28 o 
   3  17   8       97.03       79.84     24.68 o 
   4  17   8      104.73      143.65     24.82 o 
   5  17   8        5.84       49.47     17.40 o 
   6  17   8       56.74       43.72     17.74 o 
  -6  18   8      106.84      101.54     11.30 o 
  -5  18   8      296.94      286.75     16.66 o 
  -4  18   8       66.60       88.49     14.65 o 
  -3  18   8        1.42       13.22     10.10 o 
  -2  18   8      179.53      169.48     14.11 o 
  -1  18   8      695.31      773.06     73.92 o 
   0  18   8      327.91      347.76     15.91 o 
   1  18   8       44.31      -11.76     16.91 o 
   2  18   8       77.00       92.49     17.13 o 
   3  18   8        7.32       12.34     23.81 o 
   4  18   8      181.36      158.30     24.97 o 
   5  18   8       67.65       52.59     18.03 o 
  -6  19   8       44.05       61.02     16.95 o 
  -5  19   8       44.16       76.67     17.89 o 
  -4  19   8      230.29      249.64     12.64 o 
  -3  19   8        9.08       11.75     13.03 o 
  -2  19   8      110.26      127.12     14.73 o 
  -1  19   8      408.61      452.63     31.02 o 
   0  19   8        0.16       36.41     16.66 o 
   1  19   8       91.30       92.19     17.28 o 
   2  19   8      395.05      381.38     26.09 o 
   3  19   8        1.95        5.72     24.50 o 
   4  19   8      114.04      198.49     25.37 o 
   5  19   8        0.91       -2.46     18.18 o 
  -5  20   8       62.98       63.03     18.93 o 
  -4  20   8      119.14      119.68     12.70 o 
  -3  20   8       31.23       21.00     13.04 o 
  -2  20   8       27.35       63.19     31.41 o 
  -1  20   8      215.29      189.73     17.66 o 
   0  20   8      243.07      213.46     17.44 o 
   1  20   8      159.53      180.01     16.88 o 
   2  20   8        1.80       57.24     24.82 o 
   3  20   8        3.23       33.09     24.97 o 
   4  20   8       50.04       71.61     25.26 o 
  -4  21   8        1.29        6.06     13.89 o 
  -3  21   8       41.41       49.59     14.32 o 
  -2  21   8        7.89       15.76     21.53 o 
  -1  21   8       61.93       73.12     17.69 o 
   0  21   8       15.08       32.20     17.29 o 
   1  21   8        0.55      -35.34     35.34 o 
   2  21   8       42.97       50.34     25.20 o 
   3  21   8      135.32      134.23     25.31 o 
  -3  22   8       33.30       19.70     15.16 o 
  -2  22   8      149.38      144.41     18.09 o 
  -1  22   8       94.72      132.21     20.89 o 
   0  22   8      186.30      211.27     18.25 o 
   1  22   8      109.10      100.73     25.72 o 
   2  22   8       88.64       62.65     25.72 o 
  -2  23   8      104.98      104.72     38.32 o 
  -1  23   8      127.96      139.80     45.06 o 
   0  23   8       15.77      -14.55     36.87 o 
   1  23   8       18.38       93.13     26.35 o 
  -9   0   9      688.47      753.31     18.96 o 
  -7   0   9     1397.43     1389.60     53.11 o 
  -5   0   9     7771.35     7634.53    607.05 o 
  -3   0   9     4109.36     4095.64    227.11 o 
  -1   0   9      551.86      474.98     31.09 o 
   1   0   9     1770.03     1604.62    108.78 o 
   3   0   9       89.19       94.12     16.05 o 
   5   0   9     5102.92     5350.41     29.45 o 
   7   0   9      535.32      506.01     18.03 o 
 -10   1   9      152.42      177.56     39.27 o 
  -9   1   9        0.26       83.01     44.36 o 
  -8   1   9       12.15       43.38     22.94 o 
  -7   1   9        1.88        9.62     11.26 o 
  -6   1   9      378.26      372.99     16.28 o 
  -5   1   9      146.27      177.49     11.26 o 
  -4   1   9     1804.63     1724.11     69.08 o 
  -3   1   9      338.18      313.17     12.53 o 
  -2   1   9    17290.55    17852.44    331.08 o 
  -1   1   9        4.20        7.67     14.25 o 
   0   1   9      235.68      198.54     11.85 o 
   1   1   9        3.55        9.37     10.43 o 
   2   1   9     2022.13     2009.51     55.20 o 
   3   1   9      279.97      330.53     18.85 o 
   4   1   9     4492.21     4460.26    406.14 o 
   5   1   9       35.95       71.64     13.36 o 
   6   1   9        9.19       72.41     16.44 o 
   7   1   9       81.71       97.72     29.15 o 
   8   1   9       62.06       53.18     15.74 o 
 -10   2   9        0.92      -28.80     29.37 o 
  -9   2   9       74.28      123.89     35.37 o 
  -8   2   9       78.29      137.14     17.84 o 
  -7   2   9        4.59       67.70     24.56 o 
  -6   2   9      132.40      171.20     44.80 o 
  -5   2   9     1197.86     1161.07     36.40 o 
  -4   2   9      780.87      813.23     20.85 o 
  -3   2   9     3227.90     3253.83     42.86 o 
  -2   2   9      756.72      769.71     19.71 o 
  -1   2   9     4177.04     4649.64    144.45 o 
   0   2   9     1143.87     1281.40     33.40 o 
   1   2   9     7211.06     6943.03    230.31 o 
   2   2   9       73.86       90.29     15.56 o 
   3   2   9      186.44      222.90     10.61 o 
   4   2   9       91.03      105.97     37.32 o 
   5   2   9     2304.47     2437.76     17.97 o 
   6   2   9        0.20      -14.39     54.56 o 
   7   2   9      116.79      176.67     33.28 o 
   8   2   9        4.96       18.66     14.71 o 
 -10   3   9       71.58        4.65     48.17 o 
  -9   3   9       98.72      136.11     35.14 o 
  -8   3   9       28.20       69.59     17.24 o 
  -7   3   9       56.17      122.32     38.14 o 
  -6   3   9     1215.24     1189.70     34.22 o 
  -5   3   9       18.75       45.69     17.08 o 
  -4   3   9       46.21      113.79     16.91 o 
  -3   3   9       93.55      107.21     12.16 o 
  -2   3   9     1445.62     1379.34     45.06 o 
  -1   3   9     3716.67     3727.10     60.90 o 
   0   3   9     5954.77     6050.06    161.15 o 
   1   3   9     1961.64     2041.18     44.44 o 
   2   3   9     2977.83     2992.87     72.56 o 
   3   3   9      832.40      802.77     23.47 o 
   4   3   9      752.89      711.29     19.63 o 
   5   3   9        6.53       -1.07     13.89 o 
   6   3   9      149.89      154.47     13.92 o 
   7   3   9        0.89       63.70     22.51 o 
   8   3   9      283.23      300.92     24.99 o 
 -10   4   9      110.57      130.75     77.95 o 
  -9   4   9       53.72       13.92     17.76 o 
  -8   4   9       21.22       53.42     31.13 o 
  -7   4   9      104.26       76.29     15.08 o 
  -6   4   9        7.39       14.56     19.59 o 
  -5   4   9      710.06      773.01     36.57 o 
  -4   4   9      919.05      933.69     31.11 o 
  -3   4   9     1391.57     1399.26     56.75 o 
  -2   4   9        0.85        3.84     13.19 o 
  -1   4   9     3368.45     3108.14     75.54 o 
   0   4   9     1723.87     1728.85     40.59 o 
   1   4   9    18766.20    18255.40    522.76 o 
   2   4   9        0.80        9.41     15.80 o 
   3   4   9       14.77        6.36     20.94 o 
   4   4   9     1108.42     1147.45     16.85 o 
   5   4   9      840.37      909.71     27.32 o 
   6   4   9       53.83       50.77     13.48 o 
   7   4   9      285.02      281.70     15.64 o 
   8   4   9        0.01      -12.79     12.79 o 
  -9   5   9      152.20      119.88     41.86 o 
  -8   5   9      293.96      296.18     11.95 o 
  -7   5   9      226.91      217.07     22.08 o 
  -6   5   9      553.20      605.37     29.01 o 
  -5   5   9      187.31      154.68     10.49 o 
  -4   5   9        5.74       39.21     19.12 o 
  -3   5   9       98.18       80.07     11.78 o 
  -2   5   9     6432.01     6316.31     68.41 o 
  -1   5   9     4674.91     4599.94    153.46 o 
   0   5   9       75.25       70.74     12.18 o 
   1   5   9       70.18      100.51     13.74 o 
   2   5   9     2042.93     2032.46     49.27 o 
   3   5   9     1777.17     1700.66     57.04 o 
   4   5   9      320.22      337.96     42.07 o 
   5   5   9       22.58       56.82     13.60 o 
   6   5   9       53.91       79.30     14.76 o 
   7   5   9       27.76       39.11     11.75 o 
   8   5   9      105.50      127.61     19.91 o 
  -9   6   9        7.11       37.63     14.13 o 
  -8   6   9      289.52      316.38     13.74 o 
  -7   6   9        3.97       24.51     34.29 o 
  -6   6   9       36.20       -9.81     21.40 o 
  -5   6   9      779.80      835.24     31.03 o 
  -4   6   9      304.51      317.61     30.58 o 
  -3   6   9      345.74      320.90     20.33 o 
  -2   6   9      224.45      245.36     12.49 o 
  -1   6   9     3761.33     3907.12    128.92 o 
   0   6   9      638.57      604.73     15.29 o 
   1   6   9     3044.04     3160.13     65.43 o 
   2   6   9      516.18      455.63     16.12 o 
   3   6   9       20.84       36.37     14.94 o 
   4   6   9      652.13      718.70     15.52 o 
   5   6   9     1230.14     1242.67     52.70 o 
   6   6   9       70.66       31.55     13.38 o 
   7   6   9      183.11      249.35     31.92 o 
   8   6   9        3.38       30.01     20.46 o 
  -9   7   9        8.44      -16.92     16.92 o 
  -8   7   9        7.96       26.01     19.34 o 
  -7   7   9      696.68      709.35     26.76 o 
  -6   7   9      293.65      299.91     13.18 o 
  -5   7   9     1080.39     1097.35     52.28 o 
  -4   7   9       32.68       54.46     11.52 o 
  -3   7   9      916.08      863.73     23.70 o 
  -2   7   9      484.50      407.87     18.31 o 
  -1   7   9     2074.48     1949.86     60.52 o 
   0   7   9      338.31      363.18     13.63 o 
   1   7   9      785.97      888.92     15.26 o 
   2   7   9      930.49      929.42     30.56 o 
   3   7   9      488.86      436.05     16.64 o 
   4   7   9      370.32      344.01     21.38 o 
   5   7   9       70.88       95.65     13.78 o 
   6   7   9        2.49       -3.93     36.41 o 
   7   7   9      193.59      233.89     15.80 o 
   8   7   9       23.75        4.72     35.54 o 
  -9   8   9      241.74      261.31     14.45 o 
  -8   8   9      246.22      289.05     10.88 o 
  -7   8   9       20.05       56.37     11.60 o 
  -6   8   9      354.82      316.60     13.54 o 
  -5   8   9       92.16       97.25     12.51 o 
  -4   8   9     2193.46     2175.54     48.65 o 
  -3   8   9     1856.16     1711.88     33.82 o 
  -2   8   9     2033.61     1883.72     88.35 o 
  -1   8   9      694.24      677.80     15.96 o 
   0   8   9     3006.50     2978.86     67.36 o 
   1   8   9      609.79      608.95     34.53 o 
   2   8   9     2640.91     2594.60     34.26 o 
   3   8   9        8.17       15.26     16.29 o 
   4   8   9        2.57      -11.03     15.03 o 
   5   8   9      331.60      369.17     12.13 o 
   6   8   9     1008.26      994.36     38.84 o 
   7   8   9        3.03       48.84     25.66 o 
   8   8   9        9.38       -2.66     14.33 o 
  -9   9   9       39.19       47.63     39.36 o 
  -8   9   9      310.00      278.47     17.23 o 
  -7   9   9      785.04      811.98     30.74 o 
  -6   9   9      223.40      273.23     11.35 o 
  -5   9   9     1485.00     1371.32     23.09 o 
  -4   9   9       58.50       47.09     13.40 o 
  -3   9   9      586.12      620.73     16.31 o 
  -2   9   9     1863.89     1720.99    105.77 o 
  -1   9   9     1485.71     1335.04     27.23 o 
   0   9   9      902.24      838.07     25.29 o 
   1   9   9       41.48       46.56     14.13 o 
   2   9   9     1381.17     1399.05     35.12 o 
   3   9   9     1763.15     1785.80     89.25 o 
   4   9   9     2090.56     1944.64     30.21 o 
   5   9   9       90.98      107.86     24.08 o 
   6   9   9       37.80        7.21     20.59 o 
   7   9   9      183.11      196.07     25.09 o 
   8   9   9        0.92       22.13     14.24 o 
  -9  10   9      133.81      154.55     22.53 o 
  -8  10   9       28.95       14.68     18.03 o 
  -7  10   9       74.22       64.50     19.11 o 
  -6  10   9      101.27      143.99     19.56 o 
  -5  10   9       96.77      100.80     20.24 o 
  -4  10   9       43.46       62.41     23.12 o 
  -3  10   9       50.40       86.89     13.52 o 
  -2  10   9       33.22       39.07     19.11 o 
  -1  10   9       45.54       60.55     15.64 o 
   0  10   9     4992.59     4889.70    187.80 o 
   1  10   9     2759.62     2613.06     51.36 o 
   2  10   9       12.85       43.09     12.04 o 
   3  10   9       90.78       82.12     11.94 o 
   4  10   9      739.11      686.69     16.85 o 
   5  10   9       28.70       28.41     14.03 o 
   6  10   9      628.94      566.61     27.42 o 
   7  10   9        4.60       48.18     13.89 o 
  -9  11   9        1.20       61.48     24.59 o 
  -8  11   9      171.61      199.05     18.86 o 
  -7  11   9       90.74      108.33     29.05 o 
  -6  11   9      403.92      384.95     13.79 o 
  -5  11   9      349.48      361.44     14.96 o 
  -4  11   9      340.74      340.09     17.18 o 
  -3  11   9      428.93      395.33     24.01 o 
  -2  11   9      134.79      170.97     15.83 o 
  -1  11   9     1956.02     1871.72     25.94 o 
   0  11   9      622.53      584.71     41.52 o 
   1  11   9      106.64      147.09     15.80 o 
   2  11   9      442.49      453.22     12.66 o 
   3  11   9     1930.00     2046.87     56.35 o 
   4  11   9       38.58       69.81     13.33 o 
   5  11   9      116.23      111.33     18.88 o 
   6  11   9       18.00       31.13     12.13 o 
   7  11   9      308.63      315.91     12.90 o 
  -8  12   9      168.19      178.50     26.56 o 
  -7  12   9        3.12       63.16     23.71 o 
  -6  12   9      102.57      116.14     18.96 o 
  -5  12   9      324.13      324.34     12.47 o 
  -4  12   9      704.98      772.85     43.34 o 
  -3  12   9      295.96      278.62     18.07 o 
  -2  12   9     1315.68     1323.38     67.06 o 
  -1  12   9      312.37      308.30     17.61 o 
   0  12   9     2602.70     2580.78    116.43 o 
   1  12   9        2.62       24.62     14.43 o 
   2  12   9     1160.81     1271.99     95.34 o 
   3  12   9      852.02      825.20     21.54 o 
   4  12   9      453.24      502.32     38.81 o 
   5  12   9       26.42       36.18     15.36 o 
   6  12   9      480.80      454.30     15.01 o 
   7  12   9       48.13       10.32     13.74 o 
  -8  13   9      110.90      134.15     20.39 o 
  -7  13   9      106.69      103.95     11.99 o 
  -6  13   9      429.10      404.58     18.65 o 
  -5  13   9      638.85      582.08     21.63 o 
  -4  13   9      143.76      158.50     12.13 o 
  -3  13   9      674.62      681.98     15.41 o 
  -2  13   9       22.94       47.74     13.11 o 
  -1  13   9     1343.52     1293.96     38.00 o 
   0  13   9       18.95       29.66     12.58 o 
   1  13   9       26.89       42.12     14.29 o 
   2  13   9      286.98      269.93     14.20 o 
   3  13   9     1603.34     1588.35     56.67 o 
   4  13   9      226.53      206.70     24.10 o 
   5  13   9       25.29       37.05     16.72 o 
   6  13   9        7.23        4.70     16.19 o 
   7  13   9       67.35      107.01     35.70 o 
  -8  14   9       82.85       96.18     22.26 o 
  -7  14   9       23.70       20.13     41.82 o 
  -6  14   9       29.17       51.50     18.16 o 
  -5  14   9       49.76       89.51     17.75 o 
  -4  14   9      498.15      509.73     23.80 o 
  -3  14   9      238.08      286.29     21.72 o 
  -2  14   9       63.80       78.60     19.09 o 
  -1  14   9       65.63       97.35     30.78 o 
   0  14   9      811.80      847.87     63.44 o 
   1  14   9       23.04       17.13     26.40 o 
   2  14   9      209.10      215.98     17.23 o 
   3  14   9        9.19       -0.51     16.87 o 
   4  14   9       61.69       52.56     24.19 o 
   5  14   9       35.40        6.10     17.37 o 
   6  14   9      278.41      251.48     14.38 o 
  -7  15   9      187.39      184.96     20.75 o 
  -6  15   9       27.60       33.05     12.72 o 
  -5  15   9      369.37      370.99     12.33 o 
  -4  15   9       22.22        0.88     12.08 o 
  -3  15   9      124.38      179.52     17.45 o 
  -2  15   9       45.23       47.32     22.48 o 
  -1  15   9      496.51      551.77     31.82 o 
   0  15   9      848.98      853.22     22.37 o 
   1  15   9       74.78       95.72     13.60 o 
   2  15   9       20.31       14.50     26.19 o 
   3  15   9     1050.90     1017.20     19.88 o 
   4  15   9       10.19       57.27     16.70 o 
   5  15   9       25.16       55.28     24.50 o 
   6  15   9        2.16       28.17     24.27 o 
  -7  16   9        7.88       12.34     20.78 o 
  -6  16   9        6.44       18.75     13.10 o 
  -5  16   9      211.78      208.14     13.04 o 
  -4  16   9      567.18      563.87     14.66 o 
  -3  16   9       17.04       23.31     12.57 o 
  -2  16   9       29.33       63.40     12.14 o 
  -1  16   9        5.72        6.89     12.83 o 
   0  16   9      982.55      964.44     85.77 o 
   1  16   9        0.19        0.95     48.49 o 
   2  16   9     1557.63     1662.36    152.78 o 
   3  16   9       37.13       29.68     24.62 o 
   4  16   9       87.41      130.70     23.98 o 
   5  16   9       25.78        5.69     24.48 o 
   6  16   9        3.39      -17.68     17.68 o 
  -7  17   9      358.57      319.25     15.07 o 
  -6  17   9       55.05       63.08     18.74 o 
  -5  17   9      395.72      386.32     11.42 o 
  -4  17   9       66.80       64.64     18.67 o 
  -3  17   9       10.18       43.47     16.17 o 
  -2  17   9        7.40       20.40     12.14 o 
  -1  17   9      341.14      395.11     26.66 o 
   0  17   9       83.90      104.80     14.81 o 
   1  17   9        6.36      -15.21     30.83 o 
   2  17   9        1.26       49.52     55.38 o 
   3  17   9      151.09       82.50     24.16 o 
   4  17   9       10.85       35.28     24.68 o 
   5  17   9        2.22        1.59     17.60 o 
  -6  18   9       76.46      105.28     21.99 o 
  -5  18   9       84.90      103.71     23.66 o 
  -4  18   9      310.28      326.18     12.65 o 
  -3  18   9        3.54       23.25     15.12 o 
  -2  18   9       12.73       26.97     14.92 o 
  -1  18   9        0.16      -12.25     28.19 o 
   0  18   9      722.51      735.42     18.13 o 
   1  18   9      401.86      403.37     17.32 o 
   2  18   9      213.28      220.44     50.61 o 
   3  18   9       70.26       91.37     24.53 o 
   4  18   9      102.41       95.53     17.77 o 
   5  18   9       16.50       30.75     24.79 o 
  -6  19   9       68.88       67.43     13.01 o 
  -5  19   9       36.05       30.23     11.18 o 
  -4  19   9      116.77      123.02     13.00 o 
  -3  19   9       90.73       96.03     14.54 o 
  -2  19   9       23.45       54.05     16.91 o 
  -1  19   9       99.41       99.33     14.24 o 
   0  19   9       34.75       48.99     14.68 o 
   1  19   9      117.73      148.68     45.83 o 
   2  19   9       93.60       84.17     51.32 o 
   3  19   9      102.54       60.02     18.29 o 
   4  19   9       11.12      -15.29     25.83 o 
  -5  20   9       26.12        9.55     16.15 o 
  -4  20   9      260.97      275.52     16.22 o 
  -3  20   9       43.94       53.08     16.21 o 
  -2  20   9      268.41      271.07     29.47 o 
  -1  20   9      165.17      161.07     17.70 o 
   0  20   9       18.03       57.39     36.03 o 
   1  20   9      171.71      172.96     14.65 o 
   2  20   9       52.46       75.48     24.94 o 
   3  20   9       27.31       61.69     17.97 o 
   4  20   9       22.85        9.19     25.69 o 
  -4  21   9       85.22       95.83     25.17 o 
  -3  21   9       67.02       85.37     14.68 o 
  -2  21   9      213.65      250.25     18.27 o 
  -1  21   9       44.88       82.89     46.86 o 
   0  21   9       44.12       62.62     17.45 o 
   1  21   9       89.00       60.67     17.28 o 
   2  21   9        3.63      -17.80     25.14 o 
   3  21   9       19.88      -18.55     18.55 o 
  -3  22   9       83.74      130.81     30.03 o 
  -2  22   9        0.42       36.46     27.35 o 
  -1  22   9      174.41      175.35     37.64 o 
   0  22   9      116.26       99.73     17.89 o 
   1  22   9       19.63       80.41     61.26 o 
   2  22   9        4.29        4.83     25.72 o 
  -1  23   9        0.81       -2.34     20.17 o 
   0  23   9        1.56       -0.27     18.21 o 
 -10   0  10       71.45       15.58     18.06 o 
  -8   0  10      981.19      949.66     18.55 o 
  -6   0  10       55.41       94.20     16.68 o 
  -4   0  10       89.28      111.45     18.22 o 
  -2   0  10     9525.25    10077.89    360.98 o 
   0   0  10     7431.40     7362.21    295.54 o 
   2   0  10       20.88        3.99     24.30 o 
   4   0  10      823.07      892.45     20.86 o 
   6   0  10       51.46       47.30     16.64 o 
   8   0  10       27.94      -12.74     17.38 o 
 -10   1  10       15.70       24.96     25.53 o 
  -9   1  10        0.78       12.03     28.68 o 
  -8   1  10        0.62       58.97     12.90 o 
  -7   1  10      612.97      582.28     34.74 o 
  -6   1  10      148.97      158.98     12.96 o 
  -5   1  10     3069.82     3058.55     50.62 o 
  -4   1  10       32.06       23.58     10.43 o 
  -3   1  10      120.81      141.88     16.32 o 
  -2   1  10     6893.22     6947.69    219.62 o 
  -1   1  10     8676.65     8674.16    215.91 o 
   0   1  10      312.71      342.69     10.31 o 
   1   1  10       17.23       30.67     13.22 o 
   2   1  10      554.64      519.42     23.83 o 
   3   1  10     6183.17     6247.74    136.35 o 
   4   1  10      762.33      883.40     19.48 o 
   5   1  10     1744.95     1868.41     23.80 o 
   6   1  10      462.28      514.19     68.53 o 
   7   1  10        2.23       31.22     13.82 o 
   8   1  10       18.75       54.80     10.87 o 
 -10   2  10       13.51       19.52     31.38 o 
  -9   2  10       22.89       68.94     14.45 o 
  -8   2  10      339.34      373.57     11.78 o 
  -7   2  10        4.43       18.04      8.04 o 
  -6   2  10        1.40        5.51     20.00 o 
  -5   2  10      211.24      193.62     18.74 o 
  -4   2  10     9134.02     8939.13    297.01 o 
  -3   2  10        1.34      -11.13     11.13 o 
  -2   2  10     3306.34     3361.38     47.69 o 
  -1   2  10      238.09      225.38     13.70 o 
   0   2  10     5196.30     5109.31     97.92 o 
   1   2  10      492.36      582.46     15.76 o 
   2   2  10     6260.83     5950.73     85.73 o 
   3   2  10      121.31      108.12     14.73 o 
   4   2  10      142.86      151.65     20.11 o 
   5   2  10       31.27       16.65     17.21 o 
   6   2  10     1122.03     1145.72     81.47 o 
   7   2  10      158.87      152.64     10.74 o 
   8   2  10        1.24       39.84      9.19 o 
  -9   3  10       20.60       63.48     40.99 o 
  -8   3  10      153.54      150.70     24.42 o 
  -7   3  10     1197.04     1206.91     25.21 o 
  -6   3  10      704.24      705.49     44.44 o 
  -5   3  10      322.26      346.56     25.58 o 
  -4   3  10      280.65      278.75     10.91 o 
  -3   3  10      719.49      655.95     39.74 o 
  -2   3  10       20.34       44.50     11.84 o 
  -1   3  10     1368.38     1245.80     14.80 o 
   0   3  10      119.20      226.51     13.20 o 
   1   3  10      114.70      122.79     14.18 o 
   2   3  10       50.63       75.93     11.59 o 
   3   3  10     5122.29     5154.12     63.88 o 
   4   3  10      674.86      705.38     18.10 o 
   5   3  10     1378.94     1362.35     14.68 o 
   6   3  10        2.76       23.59     15.01 o 
   7   3  10       12.27       27.08     11.65 o 
   8   3  10        3.19       14.43     16.98 o 
  -9   4  10       82.67      103.36     17.34 o 
  -8   4  10      885.84      867.37     47.86 o 
  -7   4  10       51.58       98.63     39.20 o 
  -6   4  10      170.15      167.06     11.73 o 
  -5   4  10       90.97      110.43      9.71 o 
  -4   4  10     4198.16     4057.55     78.12 o 
  -3   4  10      586.80      573.04     11.97 o 
  -2   4  10     1585.57     1648.33     21.45 o 
  -1   4  10     2098.40     2153.89     31.54 o 
   0   4  10      710.21      652.92     13.13 o 
   1   4  10     2820.64     2822.36     19.51 o 
   2   4  10     1046.08     1003.94     11.93 o 
   3   4  10     1499.25     1524.77     40.32 o 
   4   4  10        1.31       31.06     22.60 o 
   5   4  10       56.48       85.48     17.00 o 
   6   4  10      733.78      762.69     67.11 o 
   7   4  10        0.51       17.00     41.35 o 
   8   4  10        4.16        0.32     15.46 o 
  -9   5  10        7.07       41.53     14.06 o 
  -8   5  10      183.41      195.60     16.91 o 
  -7   5  10       77.22      108.47     38.33 o 
  -6   5  10      782.50      711.27     10.56 o 
  -5   5  10     2022.88     1832.67     51.18 o 
  -4   5  10       69.01      113.71      9.99 o 
  -3   5  10      668.42      738.02     24.21 o 
  -2   5  10     3376.22     3439.47    106.58 o 
  -1   5  10      179.32      182.11     12.44 o 
   0   5  10       25.88       11.73     15.55 o 
   1   5  10      193.64      218.69     14.71 o 
   2   5  10        4.19       22.51     28.39 o 
   3   5  10     1198.57     1174.14     20.15 o 
   4   5  10     1174.81     1168.20     36.40 o 
   5   5  10      588.74      561.36     17.58 o 
   6   5  10       62.72       99.16     15.78 o 
   7   5  10        8.25       -1.36     16.66 o 
   8   5  10       61.21       65.84     37.69 o 
  -9   6  10      172.20      218.89     27.15 o 
  -8   6  10      236.11      290.81     33.75 o 
  -7   6  10      164.64      191.96     14.44 o 
  -6   6  10        8.50       30.54     10.50 o 
  -5   6  10       50.23       83.52     11.18 o 
  -4   6  10     2828.83     2763.18     60.18 o 
  -3   6  10      540.16      513.47     23.23 o 
  -2   6  10        1.70        6.92     15.82 o 
  -1   6  10     2161.73     2320.15     43.14 o 
   0   6  10     1051.74     1026.81     36.98 o 
   1   6  10     2164.23     2140.32     64.00 o 
   2   6  10     4237.95     4078.78     50.34 o 
   3   6  10      271.32      243.43     13.25 o 
   4   6  10      362.36      361.04     14.24 o 
   5   6  10      648.73      665.55     15.48 o 
   6   6  10       28.29       30.87     11.47 o 
   7   6  10        4.05       -5.04     21.36 o 
   8   6  10       33.75       51.65     19.23 o 
  -9   7  10       37.35       69.87     10.72 o 
  -8   7  10       61.67       76.96     10.62 o 
  -7   7  10      953.56      916.09     45.08 o 
  -6   7  10      727.79      744.21     24.92 o 
  -5   7  10      430.29      432.13     18.37 o 
  -4   7  10      860.36      851.53     18.94 o 
  -3   7  10        6.65        8.71     12.05 o 
  -2   7  10     3627.65     3524.48     99.05 o 
  -1   7  10     3939.51     3768.34    145.57 o 
   0   7  10      923.92      845.63     14.91 o 
   1   7  10      910.20      873.94     40.23 o 
   2   7  10     2328.13     2380.92    103.66 o 
   3   7  10      445.47      417.71     26.35 o 
   4   7  10      324.16      378.78     16.63 o 
   5   7  10      147.59      193.24     30.28 o 
   6   7  10      135.73      145.77     21.22 o 
   7   7  10       61.04       96.78     13.00 o 
   8   7  10      104.95      111.91     15.24 o 
  -9   8  10       96.00      111.09     37.12 o 
  -8   8  10       61.19      103.77     39.19 o 
  -7   8  10       56.61       94.23     10.10 o 
  -6   8  10      101.91       60.40     10.71 o 
  -5   8  10        5.57       10.18     10.13 o 
  -4   8  10     1335.07     1289.90     16.54 o 
  -3   8  10     2091.91     1858.63     35.99 o 
  -2   8  10       43.86       40.13     11.57 o 
  -1   8  10      280.46      239.62     12.89 o 
   0   8  10      779.05      752.91     16.17 o 
   1   8  10     5627.35     5605.95    192.05 o 
   2   8  10      688.03      683.23     19.01 o 
   3   8  10       56.69       84.52     15.23 o 
   4   8  10        1.19       14.22     13.03 o 
   5   8  10       18.88       42.30     11.24 o 
   6   8  10      293.60      352.52     27.97 o 
   7   8  10       57.29       92.34     12.13 o 
  -9   9  10       52.05       76.54     16.11 o 
  -8   9  10       40.15       91.97     15.90 o 
  -7   9  10      418.93      404.80     14.13 o 
  -6   9  10      540.30      501.34     16.65 o 
  -5   9  10      168.57      191.73     20.03 o 
  -4   9  10       20.01       51.91     16.10 o 
  -3   9  10      452.40      469.85     19.31 o 
  -2   9  10     1359.26     1290.17     65.12 o 
  -1   9  10     1279.83     1183.82     60.66 o 
   0   9  10     1976.53     1942.20     49.72 o 
   1   9  10      254.71      280.60     17.19 o 
   2   9  10     4717.63     4806.90     36.83 o 
   3   9  10      593.16      650.46     18.02 o 
   4   9  10      396.31      350.17     30.74 o 
   5   9  10      256.81      230.64     11.86 o 
   6   9  10        9.81       15.67     18.31 o 
   7   9  10       34.68        9.17     15.01 o 
  -9  10  10       15.39       26.02     21.73 o 
  -8  10  10       25.82       50.33     29.87 o 
  -7  10  10      939.19      873.30     28.79 o 
  -6  10  10       61.83       62.47     10.68 o 
  -5  10  10      255.36      293.13     17.37 o 
  -4  10  10       22.57        0.79     14.19 o 
  -3  10  10      582.20      586.46     14.40 o 
  -2  10  10       37.58       80.73     34.78 o 
  -1  10  10      747.53      720.45     17.53 o 
   0  10  10      222.29      276.54     20.82 o 
   1  10  10     3178.49     3265.43    253.65 o 
   2  10  10       79.27       85.13     11.22 o 
   3  10  10        3.49       -3.93     24.54 o 
   4  10  10       48.23       86.02     13.06 o 
   5  10  10      423.26      438.14     23.88 o 
   6  10  10       14.57       32.56     12.02 o 
   7  10  10      157.62      130.86     33.93 o 
  -8  11  10        0.08       -2.85     26.25 o 
  -7  11  10       23.39      -10.74     10.74 o 
  -6  11  10      805.17      858.83     40.85 o 
  -5  11  10      166.93      154.56     21.19 o 
  -4  11  10       95.56      105.47     12.24 o 
  -3  11  10        3.05        5.12     15.81 o 
  -2  11  10     1758.78     1717.57     33.29 o 
  -1  11  10     2891.38     2755.08     65.13 o 
   0  11  10     3105.71     3178.93    158.89 o 
   1  11  10      299.12      367.04     17.90 o 
   2  11  10     1331.55     1385.49     62.04 o 
   3  11  10       56.35       54.64     12.17 o 
   4  11  10     2489.67     2417.55     60.02 o 
   5  11  10       99.10      108.42     14.60 o 
   6  11  10       50.91       82.62     15.80 o 
   7  11  10       73.09       79.60     27.96 o 
  -8  12  10        0.21       17.78      9.88 o 
  -7  12  10      330.89      356.77     34.43 o 
  -6  12  10       15.19       66.74     35.56 o 
  -5  12  10       78.59       96.03     13.73 o 
  -4  12  10       41.30       56.87     16.33 o 
  -3  12  10      350.36      373.90     17.46 o 
  -2  12  10      237.20      287.79     36.94 o 
  -1  12  10       38.04       67.01     16.24 o 
   0  12  10      528.80      542.89     15.98 o 
   1  12  10     1432.49     1396.29     77.08 o 
   2  12  10      679.47      670.03     15.24 o 
   3  12  10      132.41      165.04     27.35 o 
   4  12  10        1.30       -2.89     26.69 o 
   5  12  10        8.85        8.65     15.78 o 
   6  12  10       30.24       63.55     30.94 o 
   7  12  10      127.18      168.70     40.50 o 
  -8  13  10        8.19       41.04     20.24 o 
  -7  13  10       83.18      104.80     19.94 o 
  -6  13  10      667.02      616.73     16.30 o 
  -5  13  10       69.17       55.88     14.78 o 
  -4  13  10      546.18      513.54     12.62 o 
  -3  13  10       70.38       99.07     21.18 o 
  -2  13  10     1019.12      945.87     49.32 o 
  -1  13  10      384.87      428.22     17.11 o 
   0  13  10      719.69      659.22     18.05 o 
   1  13  10      347.50      360.65     16.24 o 
   2  13  10      102.98      116.30     13.82 o 
   3  13  10        0.15        6.68     65.09 o 
   4  13  10      669.65      684.16     18.00 o 
   5  13  10      215.95      221.91     14.22 o 
   6  13  10        3.86      -10.38     13.64 o 
  -8  14  10       89.64       33.62     27.25 o 
  -7  14  10      309.83      256.69     15.56 o 
  -6  14  10       10.70       30.85     11.85 o 
  -5  14  10        9.50      -12.23     14.94 o 
  -4  14  10      336.39      347.78     19.92 o 
  -3  14  10      227.00      249.06     16.43 o 
  -2  14  10      120.29      143.23     10.73 o 
  -1  14  10       92.93       98.10     28.19 o 
   0  14  10        2.45       79.68     31.96 o 
   1  14  10      639.71      595.08     18.26 o 
   2  14  10      355.47      352.21     14.12 o 
   3  14  10      226.80      262.90     23.44 o 
   4  14  10       93.67       86.40     24.10 o 
   5  14  10      918.19      782.12     25.86 o 
   6  14  10       78.05       82.74     14.42 o 
  -7  15  10        1.73      -13.18     13.18 o 
  -6  15  10      103.12      118.73     15.53 o 
  -5  15  10        5.03        9.21     12.00 o 
  -4  15  10       11.95        6.65     16.88 o 
  -3  15  10       13.16       18.99     11.14 o 
  -2  15  10      979.28      971.21     36.27 o 
  -1  15  10      474.98      436.58     59.08 o 
   0  15  10       38.59       54.14     14.31 o 
   1  15  10      644.16      604.26     28.43 o 
   2  15  10       44.09       78.41     16.96 o 
   3  15  10      139.83      161.37     26.96 o 
   4  15  10      220.33      273.16     24.74 o 
   5  15  10        0.24       44.99     24.62 o 
   6  15  10        0.04       14.97     24.79 o 
  -7  16  10       49.19       26.82     20.23 o 
  -6  16  10      200.67      211.02     10.11 o 
  -5  16  10       67.66       63.18     12.22 o 
  -4  16  10        4.90       26.37     20.91 o 
  -3  16  10      408.66      427.97     15.06 o 
  -2  16  10      299.08      343.48     14.19 o 
  -1  16  10      248.40      264.98     53.59 o 
   0  16  10      493.71      472.07     23.88 o 
   1  16  10      146.23      135.41     26.50 o 
   2  16  10       65.28       11.42     23.25 o 
   3  16  10      227.47      318.73     24.16 o 
   4  16  10      252.90      292.58     24.74 o 
   5  16  10      402.59      415.82     25.43 o 
  -6  17  10       76.00       80.51     11.19 o 
  -5  17  10       54.86       46.34     12.42 o 
  -4  17  10      123.32      143.86     15.18 o 
  -3  17  10        0.04       11.65     12.13 o 
  -2  17  10      106.84      130.08     14.36 o 
  -1  17  10      290.87      329.54     14.58 o 
   0  17  10       18.12       52.48     16.63 o 
   1  17  10      116.81      125.34     17.00 o 
   2  17  10        7.42       20.32     23.57 o 
   3  17  10       65.87       74.03     16.70 o 
   4  17  10      465.41      435.68     18.99 o 
   5  17  10        0.28       -5.78     17.68 o 
  -6  18  10       31.97       34.85     14.73 o 
  -5  18  10       75.98       71.91     11.26 o 
  -4  18  10      144.94      132.68     12.75 o 
  -3  18  10      335.70      358.96     12.39 o 
  -2  18  10        3.51       15.30     16.60 o 
  -1  18  10      438.51      399.95     17.78 o 
   0  18  10      321.66      264.82     14.65 o 
   1  18  10      118.04      161.71     17.28 o 
   2  18  10      391.07      410.78     12.74 o 
   3  18  10        0.97       17.89     24.27 o 
   4  18  10      109.54       67.21     25.40 o 
  -5  19  10       65.17       77.49     15.34 o 
  -4  19  10        6.39       47.64     19.64 o 
  -3  19  10       21.26       29.56     13.88 o 
  -2  19  10      238.17      278.47     40.50 o 
  -1  19  10      308.41      248.58     28.28 o 
   0  19  10      148.46      171.12     21.98 o 
   1  19  10       88.07      134.19     14.33 o 
   2  19  10      513.22      546.95     19.92 o 
   3  19  10      198.13      227.22     25.23 o 
   4  19  10       48.25       68.89     25.05 o 
  -5  20  10       38.63       92.43     12.87 o 
  -4  20  10        2.44       62.32     19.43 o 
  -3  20  10      303.40      345.64     13.22 o 
  -2  20  10       45.04       80.66     17.40 o 
  -1  20  10        0.39       15.06     17.53 o 
   0  20  10       86.47       81.70     12.62 o 
   1  20  10      388.32      378.64     14.98 o 
   2  20  10       17.34       36.38     24.50 o 
   3  20  10        9.31       29.91     24.91 o 
  -4  21  10       51.52       52.08     12.21 o 
  -3  21  10       55.23       55.99     15.60 o 
  -2  21  10        3.32       -0.16     33.53 o 
  -1  21  10       67.30       40.56     32.75 o 
   0  21  10       79.26      101.24     36.80 o 
   1  21  10       52.31       25.71     14.50 o 
   2  21  10      144.35      141.77     25.60 o 
  -3  22  10       30.27       -0.08     18.56 o 
  -2  22  10       31.88       34.12     22.67 o 
  -1  22  10       60.74       79.99     18.35 o 
   0  22  10        7.14       35.12     17.79 o 
   1  22  10      338.21      318.42     18.72 o 
  -9   0  11      495.30      531.99     25.54 o 
  -7   0  11      946.28      898.74     36.24 o 
  -5   0  11       57.35       80.30     12.44 o 
  -3   0  11     5178.23     5227.50     59.18 o 
  -1   0  11     5609.91     5877.29    370.49 o 
   1   0  11     5684.40     5349.80    360.55 o 
   3   0  11     1096.26     1096.26     63.72 o 
   5   0  11      122.20      176.67     23.38 o 
   7   0  11      511.85      527.97     25.54 o 
  -9   1  11       44.83       40.16     14.78 o 
  -8   1  11       56.57       82.20     16.18 o 
  -7   1  11      127.34      114.87     11.35 o 
  -6   1  11     1046.55     1014.39     32.17 o 
  -5   1  11        0.65       15.69     17.31 o 
  -4   1  11     2254.61     2188.62     45.61 o 
  -3   1  11       42.30       74.64      9.98 o 
  -2   1  11      205.80      265.17     13.57 o 
  -1   1  11      446.53      577.67     15.11 o 
   0   1  11       16.16       76.83     11.92 o 
   1   1  11      263.28      274.47     15.16 o 
   2   1  11      252.91      248.55     11.21 o 
   3   1  11       30.15       36.81     16.19 o 
   4   1  11     3034.48     3125.55     19.55 o 
   5   1  11        0.65       44.79     33.92 o 
   6   1  11      219.09      196.38     29.33 o 
   7   1  11      107.69      142.01     23.52 o 
   8   1  11      297.13      310.35     15.51 o 
  -9   2  11      276.56      303.86     17.77 o 
  -8   2  11       46.21       45.71      9.53 o 
  -7   2  11     1736.66     1683.76     72.68 o 
  -6   2  11       67.04      106.53     10.05 o 
  -5   2  11     1912.23     1940.09     50.42 o 
  -4   2  11      113.96      123.05     19.53 o 
  -3   2  11     5623.57     5643.64    105.75 o 
  -2   2  11      211.09      215.61     12.43 o 
  -1   2  11      236.33      266.03     13.72 o 
   0   2  11      220.28      217.57     14.30 o 
   1   2  11     2806.78     2547.19    103.53 o 
   2   2  11     2811.04     2813.53     64.37 o 
   3   2  11     3932.07     3887.72     60.76 o 
   4   2  11      702.61      673.62     37.81 o 
   5   2  11        4.83       35.01     16.63 o 
   6   2  11       39.71       46.21     18.99 o 
   7   2  11       39.92       79.06     14.81 o 
   8   2  11        9.15       20.78     22.05 o 
  -9   3  11       75.62       69.07     16.98 o 
  -8   3  11        7.58        5.64     11.63 o 
  -7   3  11       11.21       21.89     27.60 o 
  -6   3  11     1189.28     1195.18     67.62 o 
  -5   3  11      837.72      836.97     43.14 o 
  -4   3  11     3111.47     3095.99     59.66 o 
  -3   3  11       10.24       45.06     14.32 o 
  -2   3  11       57.83       15.03     14.67 o 
  -1   3  11        8.26        7.79     12.26 o 
   0   3  11     4061.84     3913.90     26.62 o 
   1   3  11      203.75      264.46     16.68 o 
   2   3  11      793.05      772.09     40.90 o 
   3   3  11     5019.81     5103.39     38.19 o 
   4   3  11      119.21      145.80     55.02 o 
   5   3  11      373.24      340.97     12.87 o 
   6   3  11      104.03      133.64     34.63 o 
   7   3  11      185.54      182.99     32.16 o 
   8   3  11      246.89      207.02     24.96 o 
  -9   4  11      292.38      235.95     30.11 o 
  -8   4  11        6.28       11.11     12.19 o 
  -7   4  11     1212.15     1118.33     39.07 o 
  -6   4  11       78.40       80.77     22.88 o 
  -5   4  11        6.47       26.16     21.02 o 
  -4   4  11     1448.17     1374.63     32.56 o 
  -3   4  11     1323.87     1345.68     50.86 o 
  -2   4  11      797.90      725.77     20.74 o 
  -1   4  11      286.51      317.16     10.51 o 
   0   4  11      566.10      604.16     20.06 o 
   1   4  11     4458.20     4527.83    127.33 o 
   2   4  11      743.46      757.48     34.13 o 
   3   4  11       54.13       98.44     14.79 o 
   4   4  11       21.55       38.19     16.78 o 
   5   4  11      481.89      531.23     17.30 o 
   6   4  11        3.54       -6.52     16.84 o 
   7   4  11      233.76      227.30     37.98 o 
   8   4  11        0.58       -5.58     24.58 o 
  -9   5  11      423.94      498.27     15.73 o 
  -8   5  11       50.45       55.53     11.47 o 
  -7   5  11      184.36      143.40     13.90 o 
  -6   5  11     1547.54     1504.56     58.72 o 
  -5   5  11      804.14      801.88     27.87 o 
  -4   5  11      624.47      652.80     28.27 o 
  -3   5  11      979.53      954.16     22.05 o 
  -2   5  11     2081.61     2015.30     40.10 o 
  -1   5  11     5087.91     4962.33    125.37 o 
   0   5  11     2144.97     2080.70     25.48 o 
   1   5  11      395.18      372.04     15.09 o 
   2   5  11        4.08      -11.24     19.04 o 
   3   5  11     1136.89     1118.74     16.33 o 
   4   5  11     1156.15     1218.52     29.88 o 
   5   5  11        8.10       -1.35     25.26 o 
   6   5  11       90.84      102.80     15.89 o 
   7   5  11        5.57       50.73     17.92 o 
   8   5  11        4.10       26.56     17.84 o 
  -9   6  11      143.84      182.80     33.01 o 
  -8   6  11      393.69      378.43     30.54 o 
  -7   6  11      487.08      488.78     14.27 o 
  -6   6  11      177.15      209.60     13.53 o 
  -5   6  11        7.58        2.43     10.66 o 
  -4   6  11      622.71      623.69     12.44 o 
  -3   6  11     7719.71     7272.63    153.17 o 
  -2   6  11      669.87      618.58     15.92 o 
  -1   6  11      529.80      557.33     24.10 o 
   0   6  11      373.27      357.77     29.89 o 
   1   6  11     2268.16     2281.05    107.44 o 
   2   6  11     2211.31     2165.90     61.67 o 
   3   6  11      427.79      430.62     14.91 o 
   4   6  11      236.12      226.35     25.79 o 
   5   6  11      951.11      925.19     15.26 o 
   6   6  11      253.67      238.61     24.03 o 
   7   6  11        1.98      -10.46     15.73 o 
  -9   7  11      145.85      106.80     13.51 o 
  -8   7  11       49.99      100.05     22.56 o 
  -7   7  11      234.68      232.72     12.51 o 
  -6   7  11      488.99      538.30     23.99 o 
  -5   7  11     1022.55     1006.18     17.99 o 
  -4   7  11     1113.15     1029.45     34.70 o 
  -3   7  11      274.63      252.66     12.05 o 
  -2   7  11      361.25      308.01     12.23 o 
  -1   7  11      729.98      716.96     13.67 o 
   0   7  11     1312.05     1312.98     33.05 o 
   1   7  11       29.11       26.19     13.15 o 
   2   7  11     1163.60     1135.34     14.81 o 
   3   7  11      641.46      636.32     19.09 o 
   4   7  11      744.31      777.02     23.80 o 
   5   7  11      627.59      675.77     14.34 o 
   6   7  11       15.98       21.48     16.21 o 
   7   7  11      234.94      234.63     14.02 o 
  -9   8  11       53.84       33.47     17.13 o 
  -8   8  11      242.54      243.66     10.94 o 
  -7   8  11      173.32      178.19     15.22 o 
  -6   8  11        2.99       13.41     11.89 o 
  -5   8  11        9.34       51.26     34.48 o 
  -4   8  11       85.69      118.48     28.12 o 
  -3   8  11     3949.28     3719.95    138.21 o 
  -2   8  11     2994.71     2883.33    133.02 o 
  -1   8  11        0.78       15.93     11.81 o 
   0   8  11      653.51      635.11     23.44 o 
   1   8  11        5.28       24.60     13.00 o 
   2   8  11      692.07      711.73     46.79 o 
   3   8  11       61.04       95.08     13.25 o 
   4   8  11      792.13      687.06     32.75 o 
   5   8  11      137.28      140.25     15.06 o 
   6   8  11      909.92      922.25     27.12 o 
   7   8  11        2.00      -19.34     19.34 o 
  -9   9  11      201.27      225.68     24.39 o 
  -8   9  11       71.37       85.79     20.80 o 
  -7   9  11       56.98       88.53     11.82 o 
  -6   9  11     1274.34     1272.60     17.29 o 
  -5   9  11     2182.76     2019.28     81.74 o 
  -4   9  11      154.37      181.96     10.20 o 
  -3   9  11       49.76       23.76     10.87 o 
  -2   9  11      954.66      844.06     32.74 o 
  -1   9  11      802.73      797.79     23.63 o 
   0   9  11     1573.42     1639.53     38.89 o 
   1   9  11      205.00      250.83     14.60 o 
   2   9  11      297.43      351.88     21.95 o 
   3   9  11      186.27      213.42     20.62 o 
   4   9  11      860.62      791.44     20.98 o 
   5   9  11      590.65      556.99     26.85 o 
   6   9  11       11.01       36.62     14.75 o 
   7   9  11       43.23       54.75     19.03 o 
  -9  10  11       47.82       34.75     14.10 o 
  -8  10  11      117.12      180.09     43.37 o 
  -7  10  11      293.00      275.67     24.40 o 
  -6  10  11      532.99      535.63     38.27 o 
  -5  10  11       50.50       62.16     10.63 o 
  -4  10  11      878.25      818.62     15.06 o 
  -3  10  11      623.19      638.01     12.21 o 
  -2  10  11      124.21       87.64     23.75 o 
  -1  10  11     1617.23     1556.88     27.61 o 
   0  10  11      340.91      321.43     18.38 o 
   1  10  11       47.65       69.60     26.71 o 
   2  10  11      200.14      221.60     16.16 o 
   3  10  11      319.64      376.45     13.37 o 
   4  10  11      198.92      195.12     14.97 o 
   5  10  11        8.12       58.87     30.52 o 
   6  10  11      153.09      129.99     14.61 o 
   7  10  11      329.03      302.07     19.98 o 
  -8  11  11        5.27      -12.35     12.35 o 
  -7  11  11       27.53       73.08     33.35 o 
  -6  11  11      164.68      161.10     19.81 o 
  -5  11  11     1355.40     1333.09     41.59 o 
  -4  11  11      218.46      221.90     12.70 o 
  -3  11  11      126.55      117.54     12.47 o 
  -2  11  11      134.39      114.43     19.19 o 
  -1  11  11     1003.67     1007.77     73.98 o 
   0  11  11      434.42      472.05     13.14 o 
   1  11  11      367.25      378.65     12.65 o 
   2  11  11      315.52      328.34     30.24 o 
   3  11  11      810.06      834.60     15.30 o 
   4  11  11       39.70       62.82     24.45 o 
   5  11  11      263.02      286.79     15.58 o 
   6  11  11      104.86      163.32     16.00 o 
   7  11  11        0.19        8.96     21.73 o 
  -8  12  11      121.01       97.62     12.70 o 
  -7  12  11        0.44       34.02     19.35 o 
  -6  12  11       31.33       44.96     31.04 o 
  -5  12  11        3.45       -9.63     11.90 o 
  -4  12  11      873.49      807.65     36.77 o 
  -3  12  11        1.94       -8.50     16.86 o 
  -2  12  11     2117.89     2025.67     55.24 o 
  -1  12  11      835.74      836.84     28.08 o 
   0  12  11      361.72      327.57     14.49 o 
   1  12  11      231.73      230.92     23.71 o 
   2  12  11      572.28      545.04     22.45 o 
   3  12  11      117.31      123.21     12.36 o 
   4  12  11       78.70      128.19     31.97 o 
   5  12  11       40.70       47.12     12.93 o 
   6  12  11      172.32      222.73     16.70 o 
  -8  13  11       33.72       55.63     23.88 o 
  -7  13  11        3.75       19.97     11.94 o 
  -6  13  11       96.95       74.15     11.90 o 
  -5  13  11      246.01      248.99     39.46 o 
  -4  13  11       44.42       82.01     14.12 o 
  -3  13  11       65.72       76.37     14.14 o 
  -2  13  11       42.87       36.18     10.84 o 
  -1  13  11       42.73       59.68     16.37 o 
   0  13  11      328.03      319.42     37.93 o 
   1  13  11       57.25       90.51     13.84 o 
   2  13  11      806.47      795.87     29.71 o 
   3  13  11     1445.19     1488.16     16.35 o 
   4  13  11       49.93       24.39     16.93 o 
   5  13  11       23.08        7.39     14.19 o 
   6  13  11       70.40       90.86     23.63 o 
  -7  14  11      278.63      281.38     40.17 o 
  -6  14  11      185.14      171.76     14.57 o 
  -5  14  11        0.56        0.78     14.39 o 
  -4  14  11      310.86      360.50     14.44 o 
  -3  14  11      160.83      157.84     18.25 o 
  -2  14  11      705.75      689.69     15.63 o 
  -1  14  11       31.89       14.44     41.47 o 
   0  14  11      148.44      191.00     21.90 o 
   1  14  11      363.73      347.94     19.87 o 
   2  14  11      516.30      437.61     17.40 o 
   3  14  11      406.81      403.67     26.99 o 
   4  14  11      111.61       90.94     24.33 o 
   5  14  11        0.03       37.51     24.39 o 
   6  14  11      353.38      323.90     19.72 o 
  -7  15  11      104.42      143.36     29.62 o 
  -6  15  11      103.19      110.40     25.73 o 
  -5  15  11      342.15      395.82     17.27 o 
  -4  15  11       70.80      105.48     14.09 o 
  -3  15  11      202.06      234.84     14.26 o 
  -2  15  11       17.06       40.57     13.60 o 
  -1  15  11     2227.10     2294.56     23.64 o 
   0  15  11       65.01      106.40     20.72 o 
   1  15  11      202.35      187.70     22.90 o 
   2  15  11      111.20       97.29     31.64 o 
   3  15  11      178.41      152.27     17.17 o 
   4  15  11      109.84      126.37     24.24 o 
   5  15  11      406.16      366.01     25.31 o 
  -7  16  11       32.60        4.04     25.92 o 
  -6  16  11       26.60       56.82     21.01 o 
  -5  16  11       13.21        0.81     15.99 o 
  -4  16  11      245.65      264.68     12.17 o 
  -3  16  11       60.96       76.41     24.51 o 
  -2  16  11      538.85      548.34     13.20 o 
  -1  16  11      488.32      500.90     30.01 o 
   0  16  11      756.90      790.55     16.93 o 
   1  16  11      426.07      434.50     62.72 o 
   2  16  11      424.48      391.06     26.24 o 
   3  16  11        0.19       49.20     59.15 o 
   4  16  11       31.27       43.09     17.37 o 
   5  16  11       12.09       32.94     16.90 o 
  -6  17  11       12.87       22.71     17.48 o 
  -5  17  11      301.81      308.26     26.42 o 
  -4  17  11       60.87       58.31     11.03 o 
  -3  17  11        0.01        3.61     17.83 o 
  -2  17  11        6.60        5.71     12.14 o 
  -1  17  11      300.60      322.60     14.32 o 
   0  17  11        5.05       23.87     27.18 o 
   1  17  11       79.00       98.63     13.16 o 
   2  17  11       13.67       70.47     38.62 o 
   3  17  11      460.59      498.64     25.34 o 
   4  17  11       44.71       32.05     25.11 o 
   5  17  11       57.08      136.83     24.94 o 
  -6  18  11      102.32      103.19     20.47 o 
  -5  18  11       34.38       39.85     14.53 o 
  -4  18  11      191.12      221.37     10.39 o 
  -3  18  11       77.21       90.67     10.74 o 
  -2  18  11      233.06      254.63     14.43 o 
  -1  18  11        0.12       13.76     16.71 o 
   0  18  11        1.17        9.98     13.97 o 
   1  18  11       78.48       98.44     16.84 o 
   2  18  11      686.15      693.88     26.25 o 
   3  18  11       68.93      149.69     25.17 o 
   4  18  11       36.29      -24.76     24.76 o 
  -5  19  11       75.09       68.70     12.76 o 
  -4  19  11        0.84        6.97     10.60 o 
  -3  19  11      120.32      167.11     12.53 o 
  -2  19  11       10.79       20.57     13.90 o 
  -1  19  11      394.09      428.79     17.95 o 
   0  19  11       20.67       10.05     12.28 o 
   1  19  11      467.88      519.45     26.79 o 
   2  19  11       41.81       48.32     15.99 o 
   3  19  11      203.10      238.31     18.00 o 
  -4  20  11      109.42       74.36     17.51 o 
  -3  20  11        7.42       -6.49     15.46 o 
  -2  20  11       64.69      133.33     17.75 o 
  -1  20  11       46.51       63.44     14.06 o 
   0  20  11      142.42      125.48     15.55 o 
   1  20  11      107.11      124.02     23.16 o 
   2  20  11      288.92      280.83     24.26 o 
   3  20  11        1.61       10.87     25.72 o 
  -3  21  11        3.65       18.48     29.53 o 
  -2  21  11       24.31       69.75     37.62 o 
  -1  21  11       22.48       38.53     27.90 o 
   0  21  11       62.45       61.33     27.77 o 
   1  21  11       89.49      136.78     23.00 o 
   2  21  11        4.86      -25.60     25.60 o 
  -2  22  11       42.29       49.71     17.96 o 
  -1  22  11       37.60       71.20     23.78 o 
   0  22  11       60.93       65.49     35.24 o 
  -8   0  12     1801.65     1703.16     15.96 o 
  -6   0  12      881.05      979.85     86.75 o 
  -4   0  12      663.24      647.16     45.97 o 
  -2   0  12     4030.80     3973.71     49.99 o 
   0   0  12      643.97      753.53     57.24 o 
   2   0  12      461.33      426.37     33.27 o 
   4   0  12      177.17      170.58     23.70 o 
   6   0  12       34.02      136.57     23.46 o 
   8   0  12      186.80      173.87     58.24 o 
  -9   1  12      181.97      129.14     26.92 o 
  -8   1  12        4.87       19.58     26.32 o 
  -7   1  12       80.09      111.81     10.21 o 
  -6   1  12        0.13       -5.56     13.94 o 
  -5   1  12     1991.02     2044.85     68.35 o 
  -4   1  12       87.51      102.73     11.89 o 
  -3   1  12      801.82      821.82     20.78 o 
  -2   1  12      255.31      273.62     20.68 o 
  -1   1  12      150.01       79.01     16.92 o 
   0   1  12      271.49      274.64     12.47 o 
   1   1  12     3000.80     2967.03    116.66 o 
   2   1  12       41.85       53.72     14.19 o 
   3   1  12      172.25      197.38     10.77 o 
   4   1  12      143.85      144.76     14.62 o 
   5   1  12       70.74       38.38     13.67 o 
   6   1  12        1.96       27.18     16.54 o 
   7   1  12       45.51       42.74     17.22 o 
   8   1  12       13.58       29.87     12.58 o 
  -9   2  12       30.70       24.01     41.81 o 
  -8   2  12      357.92      353.26     29.39 o 
  -7   2  12        1.47       50.09     22.19 o 
  -6   2  12      527.92      505.13     26.18 o 
  -5   2  12       19.64       30.50     14.21 o 
  -4   2  12     3733.94     3489.46     50.58 o 
  -3   2  12     1392.13     1498.26     34.67 o 
  -2   2  12     2551.35     2410.33     39.09 o 
  -1   2  12        0.19       15.37     15.20 o 
   0   2  12       83.35      105.88     10.90 o 
   1   2  12      256.53      284.53     13.36 o 
   2   2  12     2678.73     2693.51     82.53 o 
   3   2  12     1212.10     1169.50     43.53 o 
   4   2  12      238.74      276.44     21.96 o 
   5   2  12       51.89      105.66     13.62 o 
   6   2  12      294.54      325.62     37.59 o 
   7   2  12       81.62      124.83     17.11 o 
  -9   3  12      208.48      194.80     24.78 o 
  -8   3  12       12.36       38.17     31.86 o 
  -7   3  12        1.35       42.18      9.16 o 
  -6   3  12      217.47      253.75     18.98 o 
  -5   3  12     1242.50     1220.44     51.56 o 
  -4   3  12      758.34      778.04     14.04 o 
  -3   3  12     1911.56     1974.66     46.51 o 
  -2   3  12        0.76       42.95     13.46 o 
  -1   3  12     1310.63     1361.15     30.31 o 
   0   3  12       42.54       87.09     12.66 o 
   1   3  12      281.92      276.68     18.32 o 
   2   3  12      107.62      111.13     10.71 o 
   3   3  12        6.08       10.84     13.17 o 
   4   3  12      934.11      936.97     18.21 o 
   5   3  12      113.30      147.90     40.44 o 
   6   3  12       10.04       27.03     20.56 o 
   7   3  12        0.63       -9.74      9.74 o 
  -9   4  12      140.02      112.63     18.82 o 
  -8   4  12      384.91      376.21     13.92 o 
  -7   4  12        0.96      -10.52     10.52 o 
  -6   4  12     1063.67     1092.54     63.63 o 
  -5   4  12     1550.66     1525.39     63.71 o 
  -4   4  12      128.49      164.21     10.96 o 
  -3   4  12     4875.53     4806.49    207.04 o 
  -2   4  12     4945.68     4925.11     39.69 o 
  -1   4  12     1008.83      964.51     27.19 o 
   0   4  12       45.91       48.55      9.76 o 
   1   4  12       32.47       15.33     13.13 o 
   2   4  12      137.40      167.91     14.88 o 
   3   4  12     5045.12     5084.41    147.04 o 
   4   4  12        3.99       68.32     17.00 o 
   5   4  12       20.20       84.69     16.98 o 
   6   4  12      701.55      662.28     20.21 o 
   7   4  12      276.94      262.81     28.03 o 
  -9   5  12      190.38      235.30     26.08 o 
  -8   5  12       14.24        5.83     20.40 o 
  -7   5  12       32.09       11.98     32.71 o 
  -6   5  12      428.34      395.58     23.43 o 
  -5   5  12     5467.82     5591.66    107.56 o 
  -4   5  12     2777.60     2755.79     44.88 o 
  -3   5  12     1336.12     1322.88     47.25 o 
  -2   5  12      517.67      528.26     21.52 o 
  -1   5  12     1983.94     1954.43     36.71 o 
   0   5  12     1821.02     1843.87     60.94 o 
   1   5  12     9053.33     9101.42     90.35 o 
   2   5  12        0.51       27.93     12.22 o 
   3   5  12      168.33      157.66     14.46 o 
   4   5  12       21.50       76.92     13.73 o 
   5   5  12     1929.26     1877.61     43.52 o 
   6   5  12       23.84      -14.09     14.09 o 
   7   5  12       36.21       12.31     16.47 o 
  -9   6  12       15.89       49.65     19.91 o 
  -8   6  12      347.40      316.84     14.09 o 
  -7   6  12       28.05       48.30      9.67 o 
  -6   6  12      198.20      207.48     10.80 o 
  -5   6  12      285.59      301.72     14.11 o 
  -4   6  12     1472.88     1508.52     70.16 o 
  -3   6  12      449.51      499.44     11.53 o 
  -2   6  12      969.41      947.23     26.27 o 
  -1   6  12      242.87      223.26     19.69 o 
   0   6  12       12.58       20.06     11.99 o 
   1   6  12      461.20      391.98     21.53 o 
   2   6  12      222.29      224.15     13.36 o 
   3   6  12       94.62      122.04     19.89 o 
   4   6  12      268.79      303.24     17.48 o 
   5   6  12      442.15      407.92     27.89 o 
   6   6  12      492.55      483.47     36.92 o 
   7   6  12      294.36      287.86     25.98 o 
  -9   7  12      277.13      242.90     22.13 o 
  -8   7  12       85.57       53.92     21.44 o 
  -7   7  12      129.55      117.06     11.95 o 
  -6   7  12     1905.26     1891.38     73.19 o 
  -5   7  12      145.13      129.88      9.53 o 
  -4   7  12     1066.19     1114.17     47.01 o 
  -3   7  12     1541.91     1466.65     42.28 o 
  -2   7  12       86.43       90.97     12.24 o 
  -1   7  12      239.79      219.39     13.42 o 
   0   7  12     2377.95     2363.43     18.50 o 
   1   7  12      123.01       98.45     24.85 o 
   2   7  12       27.35       65.70     12.72 o 
   3   7  12       35.10       93.94     41.65 o 
   4   7  12      326.75      351.61     40.05 o 
   5   7  12      686.67      682.20     37.96 o 
   6   7  12       77.21      125.48     19.79 o 
   7   7  12      123.57      136.70     19.01 o 
  -9   8  12        0.12       38.65     41.04 o 
  -8   8  12       63.57      130.19     18.13 o 
  -7   8  12      201.60      231.17     16.58 o 
  -6   8  12      669.81      665.87     22.97 o 
  -5   8  12      126.47      115.25     18.89 o 
  -4   8  12       19.74       39.72     14.16 o 
  -3   8  12      490.11      435.20     29.42 o 
  -2   8  12     2268.00     2222.84     82.69 o 
  -1   8  12      574.22      615.46     54.26 o 
   0   8  12      525.99      480.37     13.54 o 
   1   8  12      806.69      849.98     30.90 o 
   2   8  12      129.17      126.39     27.91 o 
   3   8  12       34.61       28.05     18.25 o 
   4   8  12      391.52      433.19     15.30 o 
   5   8  12       50.16       30.67     11.70 o 
   6   8  12      366.35      345.53     12.66 o 
   7   8  12      184.21      172.68     12.53 o 
  -9   9  12        1.43       35.70     14.78 o 
  -8   9  12       81.85       88.07     11.90 o 
  -7   9  12       25.87       53.11     25.19 o 
  -6   9  12     1801.42     1746.06     73.53 o 
  -5   9  12      900.03      867.83     15.59 o 
  -4   9  12      658.64      701.52     21.73 o 
  -3   9  12      374.10      341.93     15.38 o 
  -2   9  12      193.38      187.42     12.92 o 
  -1   9  12      311.17      348.01     29.90 o 
   0   9  12     1193.79     1194.48     55.08 o 
   1   9  12       41.12       33.17     13.92 o 
   2   9  12      518.68      548.30     24.22 o 
   3   9  12       29.08       31.16     11.93 o 
   4   9  12        4.93       -3.28     11.82 o 
   5   9  12      129.52      122.71     18.91 o 
   6   9  12        1.29       19.36     15.38 o 
   7   9  12        0.06       23.16     16.48 o 
  -8  10  12       17.14       22.46     24.28 o 
  -7  10  12      401.29      394.27     11.38 o 
  -6  10  12       27.54       28.80     11.51 o 
  -5  10  12       62.37       83.68     16.08 o 
  -4  10  12       37.67       47.05     13.99 o 
  -3  10  12       73.74       80.33     11.87 o 
  -2  10  12     2677.02     2548.85    155.71 o 
  -1  10  12      719.63      698.36     19.72 o 
   0  10  12      260.78      221.50     14.12 o 
   1  10  12     1227.91     1147.99     14.84 o 
   2  10  12      176.35      186.20     12.51 o 
   3  10  12      362.01      420.42     25.13 o 
   4  10  12       35.60       46.84     12.81 o 
   5  10  12      202.63      214.64     14.38 o 
   6  10  12       17.84       29.54     11.88 o 
   7  10  12      157.38      161.03     27.87 o 
  -8  11  12        3.52       38.59     12.28 o 
  -7  11  12      169.10      152.23     13.97 o 
  -6  11  12      486.72      504.73     22.62 o 
  -5  11  12       28.22       36.27     23.93 o 
  -4  11  12     1858.10     1759.10     67.36 o 
  -3  11  12      193.86      223.20     13.91 o 
  -2  11  12      931.48      935.57     54.80 o 
  -1  11  12       20.04       50.00     11.90 o 
   0  11  12        8.35       22.55     12.04 o 
   1  11  12      430.87      394.66     29.79 o 
   2  11  12       22.46       34.60     12.36 o 
   3  11  12      396.97      398.43     12.36 o 
   4  11  12      477.73      507.81     21.37 o 
   5  11  12      158.27      162.64     23.89 o 
   6  11  12        2.62       14.92     19.59 o 
  -8  12  12        1.75       25.52     14.76 o 
  -7  12  12      311.63      341.52     12.64 o 
  -6  12  12      114.59      130.44     14.03 o 
  -5  12  12      113.01      133.25     17.12 o 
  -4  12  12       78.78       87.86     25.79 o 
  -3  12  12     1529.84     1539.47    125.18 o 
  -2  12  12        7.85       42.06     14.04 o 
  -1  12  12      891.17      848.18     33.71 o 
   0  12  12     1545.53     1514.65     49.23 o 
   1  12  12      405.17      424.34     15.95 o 
   2  12  12        9.98       11.08     36.35 o 
   3  12  12     1090.46     1130.20     13.73 o 
   4  12  12       60.05       59.23     13.52 o 
   5  12  12       51.63       24.25     13.50 o 
   6  12  12      148.00      160.06     13.39 o 
  -8  13  12      167.67      197.98     16.60 o 
  -7  13  12       55.54      109.28     37.16 o 
  -6  13  12      436.33      475.85     12.70 o 
  -5  13  12      112.67      114.14     13.71 o 
  -4  13  12     1000.26     1018.86     24.61 o 
  -3  13  12      117.29      130.28     21.42 o 
  -2  13  12        8.96       -3.97     12.76 o 
  -1  13  12       51.18       86.34     29.38 o 
   0  13  12      178.24      253.63     24.72 o 
   1  13  12      506.42      547.46     84.78 o 
   2  13  12      326.21      335.88     12.53 o 
   3  13  12      310.13      325.97     36.21 o 
   4  13  12      399.16      403.14     17.45 o 
   5  13  12       77.78       95.31     14.43 o 
   6  13  12       94.74      106.13     14.56 o 
  -7  14  12      361.35      333.32     13.31 o 
  -6  14  12       40.06       81.24     17.88 o 
  -5  14  12        9.58       24.43     21.90 o 
  -4  14  12      184.41      191.97     14.23 o 
  -3  14  12     1174.50     1196.49     31.55 o 
  -2  14  12        4.33       19.87     17.41 o 
  -1  14  12       61.20       94.79     33.90 o 
   0  14  12      320.46      310.05     24.76 o 
   1  14  12        6.03       68.26     62.42 o 
   2  14  12        0.28      -13.45     13.45 o 
   3  14  12      651.27      647.00     23.03 o 
   4  14  12       33.95       89.52     24.10 o 
   5  14  12      118.65      105.36     24.53 o 
  -7  15  12       13.17       -1.88     12.72 o 
  -6  15  12      198.14      204.37     16.15 o 
  -5  15  12      142.36      158.11     15.03 o 
  -4  15  12      353.74      374.16     14.71 o 
  -3  15  12        0.05       -2.85     12.45 o 
  -2  15  12      276.56      289.61     12.30 o 
  -1  15  12        3.12       -5.40     28.74 o 
   0  15  12      856.81      846.94     48.75 o 
   1  15  12        0.18      -13.27     13.27 o 
   2  15  12      119.66      121.63     13.75 o 
   3  15  12       44.19       52.67     13.86 o 
   4  15  12      500.95      570.08     25.83 o 
   5  15  12        3.56       28.95     24.74 o 
  -7  16  12       17.49       40.31     17.22 o 
  -6  16  12       17.48       47.33     28.12 o 
  -5  16  12        0.14       28.05     19.58 o 
  -4  16  12       52.18       86.84     35.94 o 
  -3  16  12      722.16      712.01     15.76 o 
  -2  16  12        2.12       -5.20     13.82 o 
  -1  16  12      821.02      841.57    118.46 o 
   0  16  12      380.26      376.50     52.58 o 
   1  16  12      126.27      100.27     39.37 o 
   2  16  12        5.58       25.08     69.41 o 
   3  16  12      242.01      169.10     24.39 o 
   4  16  12        0.06      -17.25     17.25 o 
   5  16  12       48.34        3.99     17.63 o 
  -6  17  12        0.93       16.98     12.66 o 
  -5  17  12       12.17        3.12     13.76 o 
  -4  17  12      654.92      638.44     28.83 o 
  -3  17  12       11.67        9.26     13.31 o 
  -2  17  12       22.31       46.21     14.06 o 
  -1  17  12        0.71       26.60     17.02 o 
   0  17  12      611.02      535.62     39.94 o 
   1  17  12      249.06      241.80     33.40 o 
   2  17  12       24.78      -10.46     44.46 o 
   3  17  12       29.31       59.81     14.13 o 
   4  17  12      350.19      263.37     24.94 o 
  -5  18  12       32.54       17.98     19.11 o 
  -4  18  12       72.33       82.33     11.51 o 
  -3  18  12      544.22      573.38     36.16 o 
  -2  18  12        3.43       46.93     17.12 o 
  -1  18  12      146.19      187.14     30.92 o 
   0  18  12       21.58       -7.15     22.47 o 
   1  18  12       74.00       47.52     14.57 o 
   2  18  12      285.45      340.19     42.36 o 
   3  18  12      134.54       53.57     24.88 o 
   4  18  12      256.56      212.45     18.44 o 
  -5  19  12      213.57      241.78     24.44 o 
  -4  19  12      133.70      146.63     13.45 o 
  -3  19  12        8.50       21.03     12.35 o 
  -2  19  12        3.46        6.42     19.92 o 
  -1  19  12      183.85      130.63     30.83 o 
   0  19  12      678.54      679.43     57.32 o 
   1  19  12      208.80      211.90     17.82 o 
   2  19  12        0.43      -14.47     14.47 o 
   3  19  12       17.60       -7.20     25.63 o 
  -4  20  12       97.73      121.52     12.08 o 
  -3  20  12      314.95      370.57     18.62 o 
  -2  20  12        4.73       45.40     17.29 o 
  -1  20  12      329.57      327.00     18.24 o 
   0  20  12       23.01       11.39     17.89 o 
   1  20  12      100.83      115.36     17.71 o 
   2  20  12       55.34       21.16     17.92 o 
  -3  21  12        0.91      -17.31     23.85 o 
  -2  21  12      128.51      146.06     48.49 o 
  -1  21  12        0.68       18.59     14.73 o 
   0  21  12      188.10      169.16     36.01 o 
   1  21  12       93.76       46.05     16.10 o 
  -9   0  13       72.71      140.64     25.17 o 
  -7   0  13     1006.06     1015.78     47.91 o 
  -5   0  13      651.13      629.79     52.38 o 
  -3   0  13     2999.10     2907.98     63.23 o 
  -1   0  13     1645.27     1685.17     83.70 o 
   1   0  13      704.92      695.41     24.84 o 
   3   0  13      284.64      276.01     17.60 o 
   5   0  13        0.58       40.20     16.44 o 
   7   0  13      905.38      783.97     26.67 o 
  -9   1  13       43.26       38.60     14.17 o 
  -8   1  13       64.30       67.28      9.42 o 
  -7   1  13       11.79        2.82      8.81 o 
  -6   1  13       61.03       98.42     15.31 o 
  -5   1  13     1028.80      959.19     49.67 o 
  -4   1  13     3667.26     3726.33     76.60 o 
  -3   1  13      197.68      223.68     11.21 o 
  -2   1  13       98.39       96.35     11.08 o 
  -1   1  13      446.31      474.40     28.21 o 
   0   1  13     2812.71     2753.01     79.00 o 
   1   1  13      451.03      446.88     12.60 o 
   2   1  13      239.30      278.09     14.64 o 
   3   1  13     1164.83     1193.93     35.24 o 
   4   1  13        9.08       22.41     78.44 o 
   5   1  13       85.20      109.16     35.34 o 
   6   1  13      672.98      695.10     15.15 o 
   7   1  13        0.10      -40.38     43.40 o 
  -9   2  13        3.36       59.32     12.39 o 
  -8   2  13        6.10       22.94     20.55 o 
  -7   2  13     1130.80     1085.54     36.12 o 
  -6   2  13      423.10      432.07     22.69 o 
  -5   2  13      190.07      238.02     14.02 o 
  -4   2  13      342.35      372.72     13.47 o 
  -3   2  13     2122.56     2108.72     68.89 o 
  -2   2  13       56.68       71.49     11.92 o 
  -1   2  13     4115.82     4014.85     69.27 o 
   0   2  13      315.08      335.69      9.84 o 
   1   2  13      603.68      568.00     14.47 o 
   2   2  13        1.28       28.14     10.78 o 
   3   2  13       26.30       41.29     13.52 o 
   4   2  13       12.75       25.17     17.02 o 
   5   2  13        4.73       -9.40     17.24 o 
   6   2  13       24.74       69.33     24.36 o 
   7   2  13      392.39      400.70     15.12 o 
  -9   3  13       37.51       33.00     23.36 o 
  -8   3  13      170.06      219.48     17.55 o 
  -7   3  13        0.26      -19.33     25.03 o 
  -6   3  13       31.87       63.06     25.97 o 
  -5   3  13        2.01       14.40      9.47 o 
  -4   3  13     1377.03     1377.05     22.91 o 
  -3   3  13       43.07       38.30     12.00 o 
  -2   3  13       32.70       68.28     12.17 o 
  -1   3  13     1075.45     1080.74     20.28 o 
   0   3  13     1709.82     1664.86     26.95 o 
   1   3  13       53.07       52.77     10.66 o 
   2   3  13     2508.33     2410.16     57.24 o 
   3   3  13       91.33      100.85     12.17 o 
   4   3  13      785.21      761.13     19.07 o 
   5   3  13       78.05       88.60     13.95 o 
   6   3  13      516.15      500.30     37.28 o 
   7   3  13        3.65       -8.88     11.81 o 
  -9   4  13        6.68        0.33     32.25 o 
  -8   4  13        1.67       27.54     14.41 o 
  -7   4  13      602.99      606.78     15.29 o 
  -6   4  13      181.41      176.89      9.86 o 
  -5   4  13     1262.61     1218.75     26.77 o 
  -4   4  13        2.92       17.73     16.50 o 
  -3   4  13      612.59      611.08     14.04 o 
  -2   4  13       47.62       44.35     11.02 o 
  -1   4  13      942.69      925.12     13.12 o 
   0   4  13      407.46      407.62     13.92 o 
   1   4  13     1417.17     1395.66     42.61 o 
   2   4  13        2.06       27.60     11.69 o 
   3   4  13        6.57       26.17     23.00 o 
   4   4  13      119.96      112.01     17.16 o 
   5   4  13      511.52      474.07     23.19 o 
   6   4  13       19.37       26.20     16.73 o 
   7   4  13       16.92       20.71     10.68 o 
  -9   5  13      217.62      175.67     21.89 o 
  -8   5  13      150.60      155.37     12.85 o 
  -7   5  13        6.98       27.98     11.57 o 
  -6   5  13      289.14      274.48      9.15 o 
  -5   5  13     1845.28     1863.04     56.99 o 
  -4   5  13      582.48      620.76     14.67 o 
  -3   5  13       20.06       36.89     20.72 o 
  -2   5  13       17.35       69.90     25.32 o 
  -1   5  13      325.06      355.46     13.79 o 
   0   5  13     1149.19     1108.99     13.45 o 
   1   5  13     2462.14     2360.86     24.65 o 
   2   5  13      682.69      664.39     11.15 o 
   3   5  13      173.49      198.49     15.88 o 
   4   5  13      439.89      441.42     24.71 o 
   5   5  13      240.42      277.18     17.19 o 
   6   5  13       29.13        2.61     23.71 o 
   7   5  13       75.32       46.09     21.79 o 
  -9   6  13       48.30       55.52     17.37 o 
  -8   6  13       64.03       65.39     21.53 o 
  -7   6  13      203.59      207.69     22.14 o 
  -6   6  13      242.39      272.98     12.23 o 
  -5   6  13       75.42       75.23      9.57 o 
  -4   6  13      560.26      562.39     26.88 o 
  -3   6  13     3143.91     3063.40     94.47 o 
  -2   6  13     1608.92     1537.24     46.23 o 
  -1   6  13      686.66      747.37     20.38 o 
   0   6  13     1341.60     1405.27     33.86 o 
   1   6  13       88.72       88.28     23.66 o 
   2   6  13      186.12      181.85     27.59 o 
   3   6  13      613.80      578.57     27.58 o 
   4   6  13       26.58       20.37     19.93 o 
   5   6  13       40.35       78.73     16.68 o 
   6   6  13        1.17      -11.53     11.71 o 
   7   6  13       53.69      100.09     31.83 o 
  -9   7  13       27.68       79.85     25.48 o 
  -8   7  13      375.25      421.40     24.53 o 
  -7   7  13       13.14        9.69     22.76 o 
  -6   7  13       20.32       64.14     17.43 o 
  -5   7  13      304.43      340.04     21.17 o 
  -4   7  13     1740.44     1703.66     41.39 o 
  -3   7  13       68.56       84.48     20.92 o 
  -2   7  13      680.47      684.55     20.98 o 
  -1   7  13     2826.64     2678.82    108.71 o 
   0   7  13      197.52      212.47     13.45 o 
   1   7  13      129.30      133.19     14.72 o 
   2   7  13      163.62      142.37     14.20 o 
   3   7  13       90.69       87.93     12.51 o 
   4   7  13      543.27      518.28     14.89 o 
   5   7  13      143.16      145.76     14.17 o 
   6   7  13       75.40       93.58     13.07 o 
   7   7  13       35.73       33.38     14.51 o 
  -9   8  13       89.09       83.86     19.35 o 
  -8   8  13       33.74       97.77     46.51 o 
  -7   8  13      163.37      184.07     10.63 o 
  -6   8  13      851.17      971.78     74.77 o 
  -5   8  13      214.87      246.54      9.91 o 
  -4   8  13       17.85       14.18     16.16 o 
  -3   8  13      124.52      148.40     12.87 o 
  -2   8  13     1158.17     1136.66     22.52 o 
  -1   8  13      926.38     1006.62     19.49 o 
   0   8  13      946.64      919.15     26.61 o 
   1   8  13      615.35      565.24     13.73 o 
   2   8  13        6.83        7.41     11.42 o 
   3   8  13     1312.73     1163.64     40.54 o 
   4   8  13      628.42      617.68     13.11 o 
   5   8  13       10.89       13.62     17.42 o 
   6   8  13       53.51       86.40     19.08 o 
   7   8  13        3.95        1.07     14.46 o 
  -8   9  13      264.03      327.31     42.83 o 
  -7   9  13       27.05        7.32     13.69 o 
  -6   9  13      639.25      603.54     32.39 o 
  -5   9  13      818.60      825.05     23.97 o 
  -4   9  13       30.93       51.87      9.75 o 
  -3   9  13      347.54      316.93     10.40 o 
  -2   9  13     2758.99     2522.14    138.50 o 
  -1   9  13     2287.59     2170.31     50.18 o 
   0   9  13      657.74      649.44     23.57 o 
   1   9  13     1624.76     1633.66     20.42 o 
   2   9  13      450.53      404.22     12.30 o 
   3   9  13       61.69       76.67     12.37 o 
   4   9  13       12.04       55.50     48.14 o 
   5   9  13       57.33       76.43     14.98 o 
   6   9  13       63.83       88.83     14.95 o 
  -8  10  13       91.61       97.87     12.08 o 
  -7  10  13        9.42       22.22     15.71 o 
  -6  10  13       45.03       38.60     15.88 o 
  -5  10  13       54.25       49.27     21.60 o 
  -4  10  13        8.93       31.73     12.79 o 
  -3  10  13       51.91       54.41     10.42 o 
  -2  10  13      376.33      401.16     36.38 o 
  -1  10  13      621.59      633.00     17.97 o 
   0  10  13       53.95       88.61     12.16 o 
   1  10  13      486.29      423.81     30.41 o 
   2  10  13      847.77      884.76     13.83 o 
   3  10  13      599.60      539.45     27.32 o 
   4  10  13       39.68       66.81     11.91 o 
   5  10  13        4.70       12.06     14.30 o 
   6  10  13      166.06      170.74     16.49 o 
  -8  11  13       11.50       62.89     11.03 o 
  -7  11  13      102.18      139.10     12.29 o 
  -6  11  13        6.72        4.17     27.67 o 
  -5  11  13      910.94      852.87     12.32 o 
  -4  11  13      121.73      114.67     12.46 o 
  -3  11  13        2.96       20.59     25.98 o 
  -2  11  13        0.13        8.76     11.96 o 
  -1  11  13      209.16      218.67     16.88 o 
   0  11  13       29.74       89.20     20.84 o 
   1  11  13      729.51      789.83     29.60 o 
   2  11  13       12.93       31.75     18.54 o 
   3  11  13       58.24       91.77     17.22 o 
   4  11  13       69.78       88.96     12.21 o 
   5  11  13      315.74      326.60     13.89 o 
   6  11  13        1.62       29.11     25.27 o 
  -8  12  13       30.40       54.83     27.87 o 
  -7  12  13       39.27       49.63     12.28 o 
  -6  12  13      147.11      176.64     16.00 o 
  -5  12  13      202.55      195.61     24.10 o 
  -4  12  13       82.79       82.74     12.28 o 
  -3  12  13       10.96       43.50     14.16 o 
  -2  12  13     1524.28     1471.34     83.92 o 
  -1  12  13      645.21      679.07     20.54 o 
   0  12  13      585.24      638.98     31.19 o 
   1  12  13       48.94       81.21     13.97 o 
   2  12  13      605.54      630.73     44.33 o 
   3  12  13       50.59       73.19     13.01 o 
   4  12  13      324.27      334.15     29.91 o 
   5  12  13      127.76      121.06     16.30 o 
   6  12  13       40.03      109.88     31.18 o 
  -7  13  13        5.91       30.55     17.24 o 
  -6  13  13       30.33       35.96     21.51 o 
  -5  13  13      485.86      460.80     15.18 o 
  -4  13  13      230.81      255.52     36.47 o 
  -3  13  13      737.22      698.98     38.98 o 
  -2  13  13        9.78        4.45     15.55 o 
  -1  13  13      241.58      221.10     13.44 o 
   0  13  13      247.15      268.98     17.02 o 
   1  13  13      460.00      495.36     14.20 o 
   2  13  13      299.94      262.56     14.20 o 
   3  13  13       25.26       44.29     19.97 o 
   4  13  13       19.59       61.35     16.96 o 
   5  13  13        7.31       27.51     18.54 o 
  -7  14  13      283.46      289.05     35.18 o 
  -6  14  13      258.75      276.72     21.56 o 
  -5  14  13      128.09      113.87     15.44 o 
  -4  14  13      195.48      215.23     17.05 o 
  -3  14  13       14.10      -11.08     11.08 o 
  -2  14  13      887.53      854.68     38.35 o 
  -1  14  13      215.18      235.35     17.67 o 
   0  14  13       31.80       62.99     13.82 o 
   1  14  13        3.02       24.31     26.34 o 
   2  14  13      148.34      137.50     14.12 o 
   3  14  13       11.54       22.36     46.28 o 
   4  14  13      166.98      133.30     24.71 o 
   5  14  13       32.60       58.49     24.33 o 
  -7  15  13        1.89       15.41     12.46 o 
  -6  15  13       22.76       16.26     26.66 o 
  -5  15  13      664.89      690.54     13.25 o 
  -4  15  13        1.11       14.01     13.72 o 
  -3  15  13      457.74      478.05     21.58 o 
  -2  15  13      166.84      176.83     12.63 o 
  -1  15  13     1303.59     1339.39    114.19 o 
   0  15  13      455.38      489.60     47.23 o 
   1  15  13     1052.17     1125.15     85.68 o 
   2  15  13       54.31       38.84     14.03 o 
   3  15  13        5.68       57.54     43.55 o 
   4  15  13       64.23       62.45     24.33 o 
   5  15  13      585.71      469.05     26.04 o 
  -6  16  13      193.35      188.08     13.03 o 
  -5  16  13        2.38       -0.34     14.65 o 
  -4  16  13        2.80       19.77     22.32 o 
  -3  16  13       26.06       46.44     19.50 o 
  -2  16  13     1190.56     1175.50     31.03 o 
  -1  16  13      516.76      526.49     34.14 o 
   0  16  13      598.97      568.23     26.14 o 
   1  16  13      202.52      227.06     14.22 o 
   2  16  13      122.23      195.59     23.70 o 
   3  16  13       12.55       78.57     84.75 o 
   4  16  13      194.06      174.77     18.15 o 
  -6  17  13       20.62       69.96     24.24 o 
  -5  17  13      126.63      131.58     18.55 o 
  -4  17  13        2.52       48.25     23.69 o 
  -3  17  13      314.95      344.19     11.21 o 
  -2  17  13        5.63       30.23     20.30 o 
  -1  17  13       61.14       74.46     30.08 o 
   0  17  13      123.80      141.15     17.47 o 
   1  17  13      747.86      716.89     59.09 o 
   2  17  13       85.24       68.06     26.47 o 
   3  17  13        2.52       17.17     38.91 o 
   4  17  13      123.26      109.78     18.58 o 
  -5  18  13       19.45       34.28     18.66 o 
  -4  18  13       20.33       39.44     24.35 o 
  -3  18  13       85.28       94.49     13.89 o 
  -2  18  13      776.40      830.41     76.89 o 
  -1  18  13      538.74      497.80     15.86 o 
   0  18  13      223.99      174.14     17.42 o 
   1  18  13        0.37       13.54     26.30 o 
   2  18  13      339.58      311.36     15.04 o 
   3  18  13        1.80      122.87     25.20 o 
  -4  19  13        6.27       12.92     18.62 o 
  -3  19  13      404.99      402.16     15.65 o 
  -2  19  13       78.93       72.19     14.33 o 
  -1  19  13       42.74       56.08     12.41 o 
   0  19  13       26.26       68.69     14.69 o 
   1  19  13      538.05      500.60     18.49 o 
   2  19  13       17.33       71.42     55.42 o 
  -3  20  13       35.90       -5.00     23.16 o 
  -2  20  13      215.42      164.88     39.44 o 
  -1  20  13       24.15       40.01     49.92 o 
   0  20  13       26.59      101.32     20.03 o 
   1  20  13       13.47       35.60     16.98 o 
  -2  21  13       42.30       40.69     14.63 o 
  -1  21  13       44.56       79.06     56.54 o 
   0  21  13      314.21      201.74     15.31 o 
  -8   0  14       11.18       -5.47     37.72 o 
  -6   0  14     1325.77     1353.24    147.78 o 
  -4   0  14     2548.76     2381.09     72.78 o 
  -2   0  14      169.97      120.67     13.30 o 
   0   0  14      230.16      210.18     16.19 o 
   2   0  14     2101.42     2014.62     56.62 o 
   4   0  14       51.78      101.51     23.55 o 
   6   0  14       89.49      137.84     24.39 o 
  -9   1  14      226.25      255.60     17.99 o 
  -8   1  14       29.86        4.90     13.09 o 
  -7   1  14      912.32      907.50     27.60 o 
  -6   1  14        2.45        5.12     14.44 o 
  -5   1  14      930.33      910.47     23.69 o 
  -4   1  14     2580.26     2621.14     55.25 o 
  -3   1  14      408.94      421.07     19.08 o 
  -2   1  14      571.79      559.79     10.24 o 
  -1   1  14       21.68       29.28     16.16 o 
   0   1  14      136.35      102.74     11.28 o 
   1   1  14     4071.38     3937.30     63.72 o 
   2   1  14     2954.04     2754.38     78.48 o 
   3   1  14      112.80      123.65     10.89 o 
   4   1  14       22.88      -16.82     16.82 o 
   5   1  14      376.47      394.52     14.51 o 
   6   1  14       17.36       42.67     67.45 o 
   7   1  14      173.92      134.14     17.90 o 
  -9   2  14       17.61      -21.01     21.01 o 
  -8   2  14       34.06       66.52     10.60 o 
  -7   2  14      459.78      458.06     31.08 o 
  -6   2  14     1302.02     1256.48     39.78 o 
  -5   2  14       55.88       74.97     13.34 o 
  -4   2  14      867.50      873.73     22.82 o 
  -3   2  14      346.91      389.59     29.68 o 
  -2   2  14     1673.70     1731.72     41.17 o 
  -1   2  14      258.67      249.56     20.53 o 
   0   2  14      598.15      573.01     20.12 o 
   1   2  14       13.62       42.59     13.30 o 
   2   2  14      257.12      267.72     11.06 o 
   3   2  14      134.98      160.56     11.97 o 
   4   2  14      156.39      190.86     21.57 o 
   5   2  14       28.54       71.31     11.94 o 
   6   2  14       93.05      111.51     17.07 o 
   7   2  14        6.15       11.97     26.70 o 
  -9   3  14      202.33      194.77     11.29 o 
  -8   3  14       25.42       26.09     13.33 o 
  -7   3  14      491.38      505.23     18.86 o 
  -6   3  14       42.98       86.38     23.37 o 
  -5   3  14       14.63       10.42      9.49 o 
  -4   3  14      392.35      403.52     24.71 o 
  -3   3  14      970.03     1071.83     35.09 o 
  -2   3  14      383.29      412.59     11.55 o 
  -1   3  14        4.21       25.58     17.04 o 
   0   3  14      217.80      223.32     12.39 o 
   1   3  14      204.95      200.15     11.84 o 
   2   3  14      518.82      467.23     24.85 o 
   3   3  14      137.07      150.98     17.07 o 
   4   3  14      206.95      234.81     32.19 o 
   5   3  14      812.69      846.55     15.31 o 
   6   3  14      185.11      173.85     16.30 o 
   7   3  14       99.85      119.51     45.15 o 
  -9   4  14        3.42        0.16     39.09 o 
  -8   4  14        5.51       58.91     15.75 o 
  -7   4  14       83.00       87.25      9.65 o 
  -6   4  14      880.74      855.38     19.75 o 
  -5   4  14      457.31      460.40     10.99 o 
  -4   4  14       23.87        8.69     11.03 o 
  -3   4  14     1608.45     1604.87     28.43 o 
  -2   4  14     5393.58     5228.81     17.32 o 
  -1   4  14       43.37       76.17     10.06 o 
   0   4  14      413.67      454.49     12.37 o 
   1   4  14     1561.26     1482.71     19.75 o 
   2   4  14       59.23       86.30     26.44 o 
   3   4  14      265.63      224.22     12.26 o 
   4   4  14     1928.28     1835.88     60.36 o 
   5   4  14      198.67      145.49     13.97 o 
   6   4  14       17.22       15.34     12.14 o 
   7   4  14       14.28       16.67     17.83 o 
  -9   5  14       95.30      115.87     26.57 o 
  -8   5  14      109.60      123.92     18.90 o 
  -7   5  14       53.96       45.95     13.53 o 
  -6   5  14        7.66       62.08     20.98 o 
  -5   5  14      324.07      301.88     16.56 o 
  -4   5  14       50.35       80.03     20.50 o 
  -3   5  14     1384.46     1337.38     31.59 o 
  -2   5  14      157.84      241.50     19.55 o 
  -1   5  14      275.58      279.17     10.89 o 
   0   5  14      106.36      160.03     13.65 o 
   1   5  14     1374.01     1295.40     55.94 o 
   2   5  14      554.10      559.96     10.75 o 
   3   5  14       19.89       59.20     24.85 o 
   4   5  14      375.42      376.26     19.99 o 
   5   5  14      647.87      586.04     15.14 o 
   6   5  14       94.79      108.36     39.30 o 
   7   5  14       73.81       79.96     14.45 o 
  -9   6  14       38.43       28.90     12.40 o 
  -8   6  14       66.38       93.79     10.96 o 
  -7   6  14       47.70       48.28     15.54 o 
  -6   6  14      110.94      146.50     17.06 o 
  -5   6  14       45.58       64.05      9.68 o 
  -4   6  14     1991.49     1847.25     63.53 o 
  -3   6  14        6.88       20.89     15.30 o 
  -2   6  14     1232.47     1241.30     21.31 o 
  -1   6  14     3497.16     3384.65     39.51 o 
   0   6  14     1398.68     1397.78     19.34 o 
   1   6  14      511.09      508.80     10.79 o 
   2   6  14        4.14        9.62     12.69 o 
   3   6  14      287.28      306.48     13.12 o 
   4   6  14      273.12      233.61     28.64 o 
   5   6  14      522.65      539.94     15.19 o 
   6   6  14        0.07      -14.02     14.02 o 
   7   6  14      158.01      144.24     35.35 o 
  -9   7  14        1.04       15.02     12.17 o 
  -8   7  14      324.01      355.25     25.10 o 
  -7   7  14      338.22      363.84     11.99 o 
  -6   7  14       14.27       34.43     11.29 o 
  -5   7  14      455.04      469.72     13.15 o 
  -4   7  14      281.31      305.00     23.88 o 
  -3   7  14      632.90      663.71     27.37 o 
  -2   7  14      818.16      781.49     21.04 o 
  -1   7  14       16.97       17.50     17.76 o 
   0   7  14      604.32      610.98     17.45 o 
   1   7  14      630.86      606.27     16.62 o 
   2   7  14      176.87      154.99     24.67 o 
   3   7  14      270.64      239.73     13.98 o 
   4   7  14      272.30      235.83     13.92 o 
   5   7  14      183.34      188.76     17.27 o 
   6   7  14      142.92      145.20     14.54 o 
  -8   8  14       13.44       22.77     17.62 o 
  -7   8  14      305.89      301.79     39.11 o 
  -6   8  14      300.49      275.17     14.62 o 
  -5   8  14        4.87       31.02     13.10 o 
  -4   8  14      490.62      486.19     38.43 o 
  -3   8  14     1449.24     1388.89     32.44 o 
  -2   8  14      446.13      455.56     23.31 o 
  -1   8  14     3447.67     3379.13     62.40 o 
   0   8  14      384.12      372.25     14.70 o 
   1   8  14     2364.09     2346.61     66.26 o 
   2   8  14      154.09      159.16     10.92 o 
   3   8  14     1685.97     1603.01     14.40 o 
   4   8  14      369.64      421.63     35.04 o 
   5   8  14       29.57       56.44     13.84 o 
   6   8  14       32.41       22.14     16.64 o 
  -8   9  14      344.64      331.73     32.16 o 
  -7   9  14       37.48       58.55     18.51 o 
  -6   9  14      121.13      103.08     11.55 o 
  -5   9  14      226.64      205.67     13.46 o 
  -4   9  14      339.36      361.90     26.04 o 
  -3   9  14      297.12      313.45     11.00 o 
  -2   9  14      197.21      215.91     24.31 o 
  -1   9  14       38.48       84.78     11.01 o 
   0   9  14      439.68      470.56     20.45 o 
   1   9  14     1282.53     1205.75     46.43 o 
   2   9  14      166.90      187.32     14.84 o 
   3   9  14      108.59      131.03     15.82 o 
   4   9  14        4.82       40.55     11.51 o 
   5   9  14       47.68       31.18     13.67 o 
   6   9  14       77.70      113.68     12.37 o 
  -8  10  14      232.40      217.22     14.39 o 
  -7  10  14      251.12      315.12     47.02 o 
  -6  10  14       91.13      107.59     15.85 o 
  -5  10  14      108.86      110.51     14.59 o 
  -4  10  14        1.72       13.95     15.39 o 
  -3  10  14      171.93      182.24     13.15 o 
  -2  10  14       30.78       17.06     23.06 o 
  -1  10  14     1938.45     1920.83     27.52 o 
   0  10  14      615.86      578.43     15.65 o 
   1  10  14        9.64       15.51     10.90 o 
   2  10  14       95.33      109.65     12.54 o 
   3  10  14      285.90      282.75     12.79 o 
   4  10  14        3.04       21.73     16.21 o 
   5  10  14      116.78      116.48     15.03 o 
   6  10  14       55.85       41.83     40.41 o 
  -8  11  14      335.00      288.10     14.98 o 
  -7  11  14      435.00      382.36     29.85 o 
  -6  11  14       12.71       13.71     11.75 o 
  -5  11  14      318.85      297.46     21.98 o 
  -4  11  14     1696.02     1649.82     24.11 o 
  -3  11  14        0.68       28.82     11.96 o 
  -2  11  14       56.59       96.79     26.93 o 
  -1  11  14       92.39      102.86     11.32 o 
   0  11  14      222.86      252.01     13.72 o 
   1  11  14       71.83       61.30     40.15 o 
   2  11  14     1680.70     1685.24     29.51 o 
   3  11  14       16.59       43.46     17.42 o 
   4  11  14       78.76       57.33     15.85 o 
   5  11  14       37.80       31.35     14.83 o 
   6  11  14        3.49       23.23     15.52 o 
  -7  12  14       71.15       22.42     34.64 o 
  -6  12  14      103.17      132.62     10.80 o 
  -5  12  14      374.71      406.70     11.11 o 
  -4  12  14        0.92        8.70     15.01 o 
  -3  12  14     1083.66     1063.36     18.87 o 
  -2  12  14       16.56       39.88     16.38 o 
  -1  12  14     1703.25     1579.89     50.43 o 
   0  12  14     1355.69     1346.02     50.68 o 
   1  12  14       72.03       63.26     36.35 o 
   2  12  14      481.60      462.05     14.35 o 
   3  12  14      884.17      870.49     19.04 o 
   4  12  14       33.09       64.85     15.61 o 
   5  12  14       97.85       70.85     16.42 o 
  -7  13  14       18.62       76.21     26.91 o 
  -6  13  14       13.86       35.80     10.69 o 
  -5  13  14      155.13      171.46     10.99 o 
  -4  13  14      860.20      845.31     18.11 o 
  -3  13  14        8.75       37.13     13.85 o 
  -2  13  14      526.37      504.19     36.29 o 
  -1  13  14      329.14      347.17     32.10 o 
   0  13  14     1945.23     1994.83    101.24 o 
   1  13  14      134.55      147.27     12.09 o 
   2  13  14      857.92      808.70     21.83 o 
   3  13  14       48.36       43.78     12.11 o 
   4  13  14        1.16      -18.00     18.00 o 
   5  13  14        4.93       33.57     18.89 o 
  -7  14  14       11.49       54.22     20.15 o 
  -6  14  14      165.41      141.52     12.49 o 
  -5  14  14      216.65      229.75     37.85 o 
  -4  14  14        1.63       15.74     11.99 o 
  -3  14  14       67.12      109.99     23.70 o 
  -2  14  14        8.09       16.75     23.43 o 
  -1  14  14     2132.91     2148.68    104.07 o 
   0  14  14       16.79       53.82     23.85 o 
   1  14  14        1.49      -12.72     23.00 o 
   2  14  14       90.18      121.52     21.51 o 
   3  14  14      544.55      602.17     26.11 o 
   4  14  14        7.04       30.25     24.94 o 
   5  14  14       16.47       55.63     24.91 o 
  -6  15  14       41.84       57.88     23.66 o 
  -5  15  14       19.15       41.14     19.07 o 
  -4  15  14      272.34      257.63     17.65 o 
  -3  15  14       83.27      115.74     20.77 o 
  -2  15  14      144.01      141.25     15.48 o 
  -1  15  14       32.68       97.67     31.27 o 
   0  15  14       96.25      146.61     24.09 o 
   1  15  14       10.16       24.01     59.38 o 
   2  15  14      385.46      342.82     31.02 o 
   3  15  14        2.78       60.02     33.26 o 
   4  15  14        2.58       28.17     24.97 o 
  -6  16  14        1.63       26.24     38.37 o 
  -5  16  14      170.57      204.41     11.40 o 
  -4  16  14      155.80      150.14     11.43 o 
  -3  16  14      152.65      165.80     12.90 o 
  -2  16  14       37.84       45.67     23.57 o 
  -1  16  14     1240.57     1188.66     16.33 o 
   0  16  14        4.80        9.94     23.58 o 
   1  16  14       11.57       57.82     11.99 o 
   2  16  14       70.87       74.16     30.05 o 
   3  16  14      195.57      208.56     12.54 o 
   4  16  14       14.45       59.15     24.30 o 
  -5  17  14       31.18      103.67     17.88 o 
  -4  17  14       69.70       71.70     16.42 o 
  -3  17  14       64.43       75.92     18.74 o 
  -2  17  14      321.60      310.80     17.85 o 
  -1  17  14       68.55       63.57     14.19 o 
   0  17  14      556.88      629.92     75.12 o 
   1  17  14       44.59      118.40     13.98 o 
   2  17  14      153.22      156.21     16.05 o 
   3  17  14        0.72       11.56     53.73 o 
  -5  18  14       88.45      105.07     12.01 o 
  -4  18  14       38.28       31.69     18.49 o 
  -3  18  14       89.22      118.72     29.91 o 
  -2  18  14      322.94      370.80     54.21 o 
  -1  18  14       26.49       40.23     37.31 o 
   0  18  14      191.21      132.68     14.55 o 
   1  18  14        0.04       33.88     25.33 o 
   2  18  14       28.21       40.13     28.90 o 
   3  18  14      131.04      210.92     25.69 o 
  -4  19  14      274.13      267.43     24.07 o 
  -3  19  14        3.31       12.64     16.35 o 
  -2  19  14       64.65       93.03     19.82 o 
  -1  19  14       30.95       41.08     31.73 o 
   0  19  14      103.19      132.73     14.61 o 
   1  19  14      132.56      167.68     14.74 o 
   2  19  14      511.91      478.68     44.89 o 
  -3  20  14        7.06       14.56     14.77 o 
  -2  20  14       17.74      -18.17     18.17 o 
  -1  20  14       80.20      123.31     18.26 o 
   0  20  14       21.49       36.39     30.66 o 
   1  20  14        9.53       57.73     37.44 o 
  -9   0  15      373.31      339.81     42.75 o 
  -7   0  15       29.52       16.31     37.70 o 
  -5   0  15      763.25      718.24     35.21 o 
  -3   0  15      103.52      100.47     27.42 o 
  -1   0  15     2722.31     2714.00     19.64 o 
   1   0  15       16.96       20.89     40.21 o 
   3   0  15     1546.19     1497.03    159.68 o 
   5   0  15     1522.28     1548.55     26.76 o 
   7   0  15       47.07       37.25     26.12 o 
  -9   1  15        3.43       39.24     12.11 o 
  -8   1  15      601.26      568.39     10.11 o 
  -7   1  15       63.04       74.50     19.15 o 
  -6   1  15     1026.50     1018.73     53.65 o 
  -5   1  15     1164.38     1126.88     39.31 o 
  -4   1  15      288.71      311.71     12.05 o 
  -3   1  15      627.13      612.35     10.40 o 
  -2   1  15     3273.07     3138.48     61.34 o 
  -1   1  15      466.40      509.45     30.02 o 
   0   1  15      394.59      388.65     10.53 o 
   1   1  15       44.53       67.98     16.71 o 
   2   1  15     5183.05     5070.07     58.02 o 
   3   1  15      744.37      736.17     10.10 o 
   4   1  15      199.32      232.04     33.12 o 
   5   1  15       46.21       64.24     31.24 o 
   6   1  15      642.77      609.45    113.95 o 
   7   1  15        8.51       -5.77     21.35 o 
  -9   2  15      137.48      128.80     33.98 o 
  -8   2  15       58.12       93.19     29.55 o 
  -7   2  15       41.70      110.13     26.61 o 
  -6   2  15      167.63      188.49     20.46 o 
  -5   2  15       11.39       30.02     28.98 o 
  -4   2  15       65.14       88.14     11.34 o 
  -3   2  15        1.58       43.87     17.30 o 
  -2   2  15       96.98       81.83     14.30 o 
  -1   2  15     1431.46     1401.06     34.61 o 
   0   2  15     1001.40      998.32     25.66 o 
   1   2  15        4.96       13.70     26.12 o 
   2   2  15      469.65      460.85     11.45 o 
   3   2  15      449.87      419.13     14.43 o 
   4   2  15      128.29      126.77     12.38 o 
   5   2  15      541.32      528.17     20.17 o 
   6   2  15       84.17       97.48     17.53 o 
   7   2  15        7.53       39.82     25.14 o 
  -9   3  15       97.79       94.15     16.72 o 
  -8   3  15      338.62      350.44     16.77 o 
  -7   3  15        2.91       33.02     12.70 o 
  -6   3  15     1575.00     1479.69     73.62 o 
  -5   3  15       19.73       41.95     12.57 o 
  -4   3  15       59.39       79.71     10.68 o 
  -3   3  15      267.60      285.28     20.89 o 
  -2   3  15      629.69      631.96     15.27 o 
  -1   3  15       20.32       32.58     11.13 o 
   0   3  15     1498.99     1399.42     17.51 o 
   1   3  15     1077.04     1019.07     23.95 o 
   2   3  15     2054.39     2058.17     29.70 o 
   3   3  15       94.07       99.93     12.23 o 
   4   3  15       51.89       54.89     10.78 o 
   5   3  15       31.32      100.66     16.68 o 
   6   3  15      259.24      269.39     17.84 o 
  -9   4  15      140.32      144.76     16.95 o 
  -8   4  15        7.39       30.94     12.11 o 
  -7   4  15       27.31       43.54     16.30 o 
  -6   4  15        6.30       19.44     10.32 o 
  -5   4  15      156.10      155.35     20.78 o 
  -4   4  15      180.76      204.76     10.68 o 
  -3   4  15      742.94      760.14     22.16 o 
  -2   4  15       28.39       62.34     10.62 o 
  -1   4  15      166.03      155.64     16.35 o 
   0   4  15      121.81      133.75     12.67 o 
   1   4  15      238.23      245.11     18.07 o 
   2   4  15      712.85      666.93     18.46 o 
   3   4  15     1009.02     1044.88     33.65 o 
   4   4  15      679.77      628.94     12.81 o 
   5   4  15      358.65      309.43     14.61 o 
   6   4  15        9.06       32.07     17.43 o 
  -9   5  15       74.73       75.12     11.49 o 
  -8   5  15      396.65      419.58     37.02 o 
  -7   5  15       46.83       55.58     10.50 o 
  -6   5  15       37.14       57.85     16.38 o 
  -5   5  15     1063.52     1073.39     30.04 o 
  -4   5  15        2.91      -12.88     12.88 o 
  -3   5  15      195.20      205.55      9.62 o 
  -2   5  15       70.61       94.49     11.46 o 
  -1   5  15      404.55      415.72     12.00 o 
   0   5  15       27.34       48.18     14.38 o 
   1   5  15       14.16       34.90      9.69 o 
   2   5  15      798.54      798.67     18.02 o 
   3   5  15       16.22        0.05     31.56 o 
   4   5  15      301.14      314.66     22.22 o 
   5   5  15        0.99       10.12     29.91 o 
   6   5  15       79.08       46.39     14.10 o 
  -8   6  15       67.25       41.18     31.83 o 
  -7   6  15        0.64       28.03     11.90 o 
  -6   6  15       98.34      133.23     23.26 o 
  -5   6  15       46.65       88.26     12.42 o 
  -4   6  15        1.12       28.62      9.58 o 
  -3   6  15      206.46      173.39     11.01 o 
  -2   6  15      443.08      398.51     11.59 o 
  -1   6  15       29.62       38.54     13.42 o 
   0   6  15      533.74      545.52     16.20 o 
   1   6  15        9.63       -5.33     10.86 o 
   2   6  15      650.32      599.12     13.22 o 
   3   6  15       50.18       63.59     14.13 o 
   4   6  15     1120.88     1052.85     51.24 o 
   5   6  15      260.49      285.54     49.67 o 
   6   6  15      106.07      151.57     45.97 o 
  -8   7  15      125.53      175.87     37.16 o 
  -7   7  15      281.16      273.27     10.15 o 
  -6   7  15       41.95       50.39     11.20 o 
  -5   7  15      111.25      128.79     11.74 o 
  -4   7  15       74.02      102.19     12.25 o 
  -3   7  15        4.03       -7.55     10.76 o 
  -2   7  15      411.79      354.21     24.28 o 
  -1   7  15     1368.08     1389.10     19.92 o 
   0   7  15      110.89      102.22     12.56 o 
   1   7  15       17.50       28.18     12.06 o 
   2   7  15      237.18      276.07     52.00 o 
   3   7  15       23.17       14.22     13.44 o 
   4   7  15       23.48       33.40     12.42 o 
   5   7  15       29.18       40.44     14.43 o 
   6   7  15      205.85      180.29     12.76 o 
  -8   8  15       72.99       68.73     15.65 o 
  -7   8  15       13.38       19.25     17.48 o 
  -6   8  15      446.59      520.23     26.14 o 
  -5   8  15      140.42      168.20     11.26 o 
  -4   8  15      365.09      400.16     15.70 o 
  -3   8  15      182.40      212.65     12.81 o 
  -2   8  15      642.78      678.31     25.10 o 
  -1   8  15       14.96       41.05     15.28 o 
   0   8  15     4817.58     4526.10    151.88 o 
   1   8  15       12.93       27.26     16.34 o 
   2   8  15      110.41      115.81     10.61 o 
   3   8  15      317.45      331.33     31.21 o 
   4   8  15      867.30      784.51     24.84 o 
   5   8  15       68.14      138.48     17.32 o 
   6   8  15      436.41      434.71     15.14 o 
  -8   9  15       99.58      119.64     33.14 o 
  -7   9  15      178.28      167.27     10.34 o 
  -6   9  15        0.76       53.77     26.09 o 
  -5   9  15        0.27       13.74     10.44 o 
  -4   9  15      254.57      258.70     19.03 o 
  -3   9  15     2362.51     2289.47     89.93 o 
  -2   9  15      626.28      605.93     12.11 o 
  -1   9  15       27.30       50.86     44.55 o 
   0   9  15     2081.97     2171.47     54.69 o 
   1   9  15     1385.01     1381.61     40.65 o 
   2   9  15      536.66      492.77     27.55 o 
   3   9  15      494.29      549.04     15.99 o 
   4   9  15       65.73      107.95     15.75 o 
   5   9  15        0.83       -4.32     12.07 o 
   6   9  15       23.42       10.17     12.59 o 
  -8  10  15      132.28      144.93     14.67 o 
  -7  10  15       23.32       37.50     12.43 o 
  -6  10  15        3.13       15.66     16.49 o 
  -5  10  15      624.23      652.55     14.05 o 
  -4  10  15     1038.87      955.00     31.90 o 
  -3  10  15      210.56      194.71     18.52 o 
  -2  10  15       57.02       96.59     11.60 o 
  -1  10  15      352.55      334.89     15.08 o 
   0  10  15      734.40      801.51     37.91 o 
   1  10  15      120.90      148.87     12.72 o 
   2  10  15      366.29      344.76     22.97 o 
   3  10  15      151.90      190.38     13.96 o 
   4  10  15      213.88      234.91     14.11 o 
   5  10  15        8.20       20.03     13.17 o 
  -8  11  15        4.17       38.32     17.34 o 
  -7  11  15      204.92      191.03     20.03 o 
  -6  11  15      112.87      203.89     29.81 o 
  -5  11  15        0.37      -10.10     22.20 o 
  -4  11  15       10.13       21.47     19.47 o 
  -3  11  15     1148.62     1170.67     70.73 o 
  -2  11  15      125.02      144.39     10.77 o 
  -1  11  15        6.96        8.00     18.69 o 
   0  11  15      161.77      112.82     13.34 o 
   1  11  15      860.35      909.68     25.00 o 
   2  11  15      121.43      117.62     15.16 o 
   3  11  15      171.74      163.02     12.74 o 
   4  11  15      167.39      162.71     16.00 o 
   5  11  15        2.24       -1.28     19.59 o 
  -7  12  15       18.28       34.19     12.44 o 
  -6  12  15      379.50      437.00     12.78 o 
  -5  12  15      205.92      185.11     18.61 o 
  -4  12  15      433.42      451.40     36.21 o 
  -3  12  15        9.81       19.03     29.19 o 
  -2  12  15      558.80      553.80     18.39 o 
  -1  12  15     1653.91     1600.01     48.89 o 
   0  12  15     1137.29     1097.77     34.83 o 
   1  12  15       34.59       39.11     11.02 o 
   2  12  15       14.43       44.52     12.26 o 
   3  12  15      202.45      184.15     11.48 o 
   4  12  15      748.75      702.03     29.80 o 
   5  12  15       81.61       73.35     16.82 o 
  -7  13  15       86.71      115.66     15.46 o 
  -6  13  15       10.64       28.28     15.66 o 
  -5  13  15        0.18       14.16     20.44 o 
  -4  13  15       20.26       65.85     19.68 o 
  -3  13  15      724.75      778.39     89.50 o 
  -2  13  15       88.88      124.30     23.26 o 
  -1  13  15       49.13       66.80     11.12 o 
   0  13  15      158.91      183.39     13.88 o 
   1  13  15       90.05      142.22     13.27 o 
   2  13  15        6.32       23.15     30.53 o 
   3  13  15      863.64      883.60     83.02 o 
   4  13  15        0.17       -3.87     18.03 o 
   5  13  15       53.83       65.34     19.52 o 
  -6  14  15       80.41      128.07     21.62 o 
  -5  14  15       14.72       24.88     16.79 o 
  -4  14  15       18.48       33.37     17.03 o 
  -3  14  15       74.69      101.50     19.20 o 
  -2  14  15       94.42      100.53     16.37 o 
  -1  14  15       42.40       63.56     24.42 o 
   0  14  15       42.61       64.70     23.80 o 
   1  14  15        0.14       16.19     82.79 o 
   2  14  15        9.68       41.08     22.96 o 
   3  14  15       64.84      125.38     17.53 o 
   4  14  15      375.92      400.28     18.75 o 
  -6  15  15       16.31       10.46     34.45 o 
  -5  15  15       11.65       31.55     19.74 o 
  -4  15  15       21.06      140.87     33.60 o 
  -3  15  15      145.70      156.62     11.60 o 
  -2  15  15       65.30       80.45     12.59 o 
  -1  15  15       16.13       35.27     18.61 o 
   0  15  15        0.03       21.79     38.91 o 
   1  15  15      210.00      313.42     17.28 o 
   2  15  15      129.41      133.44     13.99 o 
   3  15  15      458.46      465.97     17.92 o 
   4  15  15      203.93      223.60     25.02 o 
  -6  16  15      329.53      338.98     13.80 o 
  -5  16  15        0.12       -4.05     25.23 o 
  -4  16  15       42.02       50.12     14.25 o 
  -3  16  15       25.55       55.96     15.00 o 
  -2  16  15      614.39      619.28     23.57 o 
  -1  16  15      127.55      154.43     16.50 o 
   0  16  15      402.67      459.06     17.97 o 
   1  16  15       16.36      -17.31     26.15 o 
   2  16  15        0.08      -12.28     35.98 o 
   3  16  15        5.67       14.08     17.92 o 
  -5  17  15        4.72      -16.33     20.14 o 
  -4  17  15        7.39      -21.23     21.23 o 
  -3  17  15      109.82      149.07     17.40 o 
  -2  17  15      362.84      381.80     32.02 o 
  -1  17  15        2.71       15.79     17.56 o 
   0  17  15        0.21      -21.17     21.17 o 
   1  17  15      819.23      805.53     71.64 o 
   2  17  15       24.29       68.55     66.56 o 
   3  17  15      146.05      142.67     66.45 o 
  -4  18  15       39.80       39.12     13.42 o 
  -3  18  15       23.56       52.16     13.24 o 
  -2  18  15       35.49      -31.24     59.28 o 
  -1  18  15      576.16      542.81     15.51 o 
   0  18  15      392.47      403.36     55.90 o 
   1  18  15        0.46        9.11     61.84 o 
   2  18  15       28.80       71.61     29.98 o 
  -3  19  15      100.89       70.46     13.12 o 
  -2  19  15      132.99      167.65     46.39 o 
  -1  19  15       13.42       36.72     12.46 o 
   0  19  15        0.07       42.97     23.98 o 
   1  19  15      747.16      695.60     53.03 o 
  -8   0  16      769.95      792.84     34.73 o 
  -6   0  16      395.24      376.01     25.78 o 
  -4   0  16       67.29      120.13     41.61 o 
  -2   0  16     1297.28     1166.62     48.72 o 
   0   0  16      413.99      430.01     15.56 o 
   2   0  16      198.60      203.59     23.06 o 
   4   0  16        4.00       65.36     23.98 o 
   6   0  16      540.99      497.66     26.09 o 
  -9   1  16       54.61       72.31     12.19 o 
  -8   1  16       91.87      145.11      9.88 o 
  -7   1  16      276.62      302.71     21.55 o 
  -6   1  16      406.92      419.33      9.96 o 
  -5   1  16       97.64      122.14     10.86 o 
  -4   1  16      119.83      140.16     20.41 o 
  -3   1  16      164.77      146.28     20.51 o 
  -2   1  16      523.63      502.52     10.35 o 
  -1   1  16      363.67      407.21     17.81 o 
   0   1  16      539.17      498.33     36.80 o 
   1   1  16     2036.17     1968.55     19.16 o 
   2   1  16      564.17      548.05     37.69 o 
   3   1  16     2170.71     2122.41     22.80 o 
   4   1  16       14.06       31.88     30.52 o 
   5   1  16       95.61       46.20     17.17 o 
   6   1  16       18.76       26.45     23.70 o 
  -9   2  16       54.78       55.39     17.23 o 
  -8   2  16      139.92      153.43     23.47 o 
  -7   2  16        0.13      -18.59     18.59 o 
  -6   2  16      265.78      254.33     10.65 o 
  -5   2  16      358.57      404.08     17.17 o 
  -4   2  16      537.41      535.54     15.98 o 
  -3   2  16      981.10      984.39     28.52 o 
  -2   2  16      284.92      298.80     12.73 o 
  -1   2  16      307.61      305.88     32.25 o 
   0   2  16     1704.03     1778.27     23.02 o 
   1   2  16      150.22      150.03     13.28 o 
   2   2  16      559.55      558.32     27.34 o 
   3   2  16        0.08       29.37     11.19 o 
   4   2  16      769.98      786.04     18.15 o 
   5   2  16      133.48      140.54     76.32 o 
   6   2  16      278.69      310.20     27.12 o 
  -9   3  16        1.83       23.09     19.26 o 
  -8   3  16        2.18        1.97     16.07 o 
  -7   3  16      112.76      144.43     21.34 o 
  -6   3  16       80.41      104.42     19.31 o 
  -5   3  16      328.17      366.78     19.37 o 
  -4   3  16      127.56      137.54     11.95 o 
  -3   3  16     1476.97     1488.81     51.99 o 
  -2   3  16      181.96      214.92     10.39 o 
  -1   3  16      649.02      650.94     27.00 o 
   0   3  16      962.32      842.50     13.32 o 
   1   3  16      647.56      633.93     21.86 o 
   2   3  16        0.71       -5.70     11.34 o 
   3   3  16     1485.82     1456.51     13.57 o 
   4   3  16       10.15       67.02     36.90 o 
   5   3  16       21.23      106.73     17.16 o 
   6   3  16       51.14       52.81     21.09 o 
  -8   4  16       52.06       28.74     13.29 o 
  -7   4  16      164.33      168.20     12.48 o 
  -6   4  16       92.22      124.19     11.59 o 
  -5   4  16      459.70      460.40     17.92 o 
  -4   4  16      110.26      101.33     12.20 o 
  -3   4  16     2625.04     2563.38     53.99 o 
  -2   4  16      146.43      168.22     10.10 o 
  -1   4  16     1152.28     1131.93     34.31 o 
   0   4  16      262.39      299.96     12.61 o 
   1   4  16      345.65      358.73     10.58 o 
   2   4  16      462.24      383.70     15.27 o 
   3   4  16      596.82      582.88     18.51 o 
   4   4  16     1210.55     1087.95     48.60 o 
   5   4  16       54.32       83.33     17.15 o 
   6   4  16      174.02      170.87     19.12 o 
  -8   5  16       65.12      107.89     10.71 o 
  -7   5  16      515.85      572.49     16.15 o 
  -6   5  16       78.92       59.63     18.14 o 
  -5   5  16      162.32      176.36      9.12 o 
  -4   5  16       48.68       69.84      9.87 o 
  -3   5  16     3243.80     3200.04     63.67 o 
  -2   5  16      696.80      655.31     18.82 o 
  -1   5  16      910.27      931.39     16.56 o 
   0   5  16      356.83      331.19     10.73 o 
   1   5  16     1083.17     1073.59     25.48 o 
   2   5  16      296.16      268.78     11.33 o 
   3   5  16     1246.17     1163.33     49.45 o 
   4   5  16      446.57      465.10     14.26 o 
   5   5  16       63.74      125.94     17.37 o 
   6   5  16        2.50       32.00     17.66 o 
  -8   6  16        2.01       41.85     29.89 o 
  -7   6  16       94.04      139.29     16.04 o 
  -6   6  16       59.47       84.03     25.59 o 
  -5   6  16      228.93      237.96      9.61 o 
  -4   6  16      603.83      580.57     10.41 o 
  -3   6  16      403.59      394.38     13.77 o 
  -2   6  16     1587.94     1569.82     29.41 o 
  -1   6  16        4.97       21.82     19.59 o 
   0   6  16      266.66      275.72     12.42 o 
   1   6  16        3.21      -10.86     13.05 o 
   2   6  16       31.77       31.34     12.09 o 
   3   6  16      245.02      261.72     13.93 o 
   4   6  16      414.01      397.79     19.77 o 
   5   6  16      404.71      349.14     19.23 o 
   6   6  16      177.39      179.44     18.31 o 
  -8   7  16      102.46      115.00     12.50 o 
  -7   7  16      431.20      408.67     25.96 o 
  -6   7  16      248.34      257.32     16.64 o 
  -5   7  16       15.94        3.92     16.28 o 
  -4   7  16       56.35       86.38     13.57 o 
  -3   7  16       41.84       43.15     13.67 o 
  -2   7  16       60.06       83.03     10.64 o 
  -1   7  16        8.14       11.37      9.68 o 
   0   7  16      853.76      843.11     23.91 o 
   1   7  16     1913.85     1787.64     77.68 o 
   2   7  16      299.18      282.27     30.20 o 
   3   7  16       65.21       73.72     11.82 o 
   4   7  16      121.47      131.73     25.04 o 
   5   7  16       31.92       93.56     38.00 o 
   6   7  16       11.97       27.66     14.39 o 
  -8   8  16        3.53       88.88     41.22 o 
  -7   8  16        4.04       51.07     45.92 o 
  -6   8  16      209.07      258.78     32.44 o 
  -5   8  16      685.99      721.78     27.85 o 
  -4   8  16      298.69      307.94     21.31 o 
  -3   8  16      127.94      149.97     17.51 o 
  -2   8  16      220.11      247.88     31.09 o 
  -1   8  16      159.84      151.41     13.85 o 
   0   8  16      527.56      504.32     14.31 o 
   1   8  16      453.64      419.72     31.20 o 
   2   8  16        0.46       50.28     10.66 o 
   3   8  16      262.41      263.29     11.98 o 
   4   8  16      323.54      267.47     19.57 o 
   5   8  16      228.19      202.77     14.74 o 
  -8   9  16       33.27       20.31     24.86 o 
  -7   9  16       24.61       17.10     15.96 o 
  -6   9  16       72.90       78.88     12.90 o 
  -5   9  16       10.44       32.75     11.77 o 
  -4   9  16      282.76      280.10     25.25 o 
  -3   9  16       20.11       63.86     19.94 o 
  -2   9  16       29.46       69.70     19.10 o 
  -1   9  16      341.22      363.41     15.20 o 
   0   9  16      331.20      265.32     30.43 o 
   1   9  16       98.66       83.19     10.50 o 
   2   9  16      438.95      461.20     31.85 o 
   3   9  16       88.91      146.68     28.12 o 
   4   9  16      736.93      764.76     23.44 o 
   5   9  16        1.12       10.75     16.17 o 
  -7  10  16       67.67       64.22     13.48 o 
  -6  10  16       38.09       47.33     10.62 o 
  -5  10  16      944.52      917.16     38.75 o 
  -4  10  16      209.13      238.31     24.00 o 
  -3  10  16      777.52      753.32     50.91 o 
  -2  10  16        9.44        5.63     22.10 o 
  -1  10  16       18.84       12.66     21.28 o 
   0  10  16      164.96      169.18     12.49 o 
   1  10  16      890.16      895.94     32.84 o 
   2  10  16       41.78       45.83     14.66 o 
   3  10  16      276.37      309.87     21.04 o 
   4  10  16       66.30       37.77     15.15 o 
   5  10  16      724.28      622.83     21.21 o 
  -7  11  16      252.55      230.73     17.28 o 
  -6  11  16      137.30      122.71     15.30 o 
  -5  11  16       41.43       63.45     29.39 o 
  -4  11  16       62.04      123.23     23.10 o 
  -3  11  16       54.44       50.50      9.80 o 
  -2  11  16       56.81      108.21     14.20 o 
  -1  11  16       21.61       38.40     11.08 o 
   0  11  16       30.08       17.27     11.22 o 
   1  11  16      186.21      172.78     12.46 o 
   2  11  16     1039.19     1070.66     67.68 o 
   3  11  16        0.84       33.50     22.68 o 
   4  11  16      366.10      419.04     44.11 o 
   5  11  16        4.46       29.07     15.53 o 
  -7  12  16        9.78       12.16     19.55 o 
  -6  12  16       78.20       84.64     25.12 o 
  -5  12  16      671.78      640.57     36.90 o 
  -4  12  16        0.22      -11.37     34.37 o 
  -3  12  16     1141.84     1078.73     56.51 o 
  -2  12  16      199.18      193.53     13.81 o 
  -1  12  16      433.20      459.32     28.13 o 
   0  12  16       41.29       63.29     24.59 o 
   1  12  16      613.61      593.73     14.64 o 
   2  12  16        5.21        5.01     11.00 o 
   3  12  16       22.87       39.62     12.31 o 
   4  12  16      159.95      164.77     32.37 o 
  -7  13  16        6.21       -9.80     11.04 o 
  -6  13  16      272.55      254.41     12.79 o 
  -5  13  16       42.93      115.39     14.15 o 
  -4  13  16       10.42       35.81     11.94 o 
  -3  13  16       22.74       12.36     31.61 o 
  -2  13  16      303.12      334.05     16.63 o 
  -1  13  16       26.74       38.54     20.78 o 
   0  13  16      387.52      365.80     14.24 o 
   1  13  16      102.09      129.77     26.98 o 
   2  13  16      632.94      644.04     13.26 o 
   3  13  16       25.10       30.03     39.37 o 
   4  13  16      141.37      128.36     18.20 o 
  -6  14  16        1.13       15.74     11.15 o 
  -5  14  16      705.78      678.00     42.85 o 
  -4  14  16       47.70       61.62     49.80 o 
  -3  14  16      169.87      155.94     21.23 o 
  -2  14  16        0.13       16.07     11.88 o 
  -1  14  16      606.15      608.14     27.38 o 
   0  14  16      149.03      195.19     78.48 o 
   1  14  16      249.17      224.25     17.21 o 
   2  14  16      216.76      217.75     20.82 o 
   3  14  16      150.87      190.41     17.81 o 
   4  14  16      163.01      173.58     18.00 o 
  -6  15  16      148.31      147.67     17.22 o 
  -5  15  16       63.49       59.39     11.24 o 
  -4  15  16       40.64       65.22     15.28 o 
  -3  15  16        9.01       50.58     20.35 o 
  -2  15  16     1044.97     1155.22     50.24 o 
  -1  15  16        9.08        2.16     39.07 o 
   0  15  16        5.05       14.07     74.81 o 
   1  15  16       28.07       45.63     14.45 o 
   2  15  16      714.59      696.42     57.58 o 
   3  15  16        0.88        7.28     17.37 o 
  -5  16  16       91.88       88.50     18.91 o 
  -4  16  16       37.39       19.36     28.54 o 
  -3  16  16       18.31       31.84     20.46 o 
  -2  16  16      216.22      230.09     15.08 o 
  -1  16  16      678.67      734.74     90.81 o 
   0  16  16      211.07      203.95     19.25 o 
   1  16  16       97.11      131.88     29.32 o 
   2  16  16       29.74       51.24     39.37 o 
   3  16  16      104.14      126.13     17.58 o 
  -4  17  16        0.86      -10.01     20.68 o 
  -3  17  16        3.37       -5.58     14.22 o 
  -2  17  16      227.35      277.87     30.63 o 
  -1  17  16      220.71      202.08     17.64 o 
   0  17  16       24.78       27.52     14.66 o 
   1  17  16       30.94       72.84     37.58 o 
   2  17  16      211.60      221.50     17.81 o 
  -4  18  16       30.07       43.33     14.40 o 
  -3  18  16        6.04       16.76     13.11 o 
  -2  18  16       12.38      -14.36     14.36 o 
  -1  18  16      150.82      170.77     17.96 o 
   0  18  16        4.40       41.48     29.45 o 
   1  18  16      106.85      109.43     22.57 o 
  -2  19  16      286.64      294.93     29.88 o 
  -1  19  16      145.23      162.72     18.00 o 
   0  19  16       40.48       39.06     14.92 o 
  -7   0  17       11.30       17.65     34.98 o 
  -5   0  17     1175.18     1277.78    111.24 o 
  -3   0  17     1611.46     1541.78     16.58 o 
  -1   0  17      452.89      479.62     31.21 o 
   1   0  17     1226.08     1205.17     29.84 o 
   3   0  17      473.79      503.28     17.76 o 
   5   0  17      813.86      735.51     19.97 o 
  -8   1  17       50.90       45.91     13.41 o 
  -7   1  17       18.13       -0.86     10.50 o 
  -6   1  17      590.27      625.22     31.54 o 
  -5   1  17       57.73       97.82     31.17 o 
  -4   1  17        9.12       54.49     24.73 o 
  -3   1  17      353.71      357.77     11.12 o 
  -2   1  17     2566.98     2577.13     13.34 o 
  -1   1  17      217.71      203.03     10.17 o 
   0   1  17       64.33       99.50     11.86 o 
   1   1  17       21.07       31.25     19.69 o 
   2   1  17     2067.09     1997.64     49.47 o 
   3   1  17      146.82      128.72      9.79 o 
   4   1  17      112.78      134.81     14.02 o 
   5   1  17      170.44      200.64     31.06 o 
   6   1  17       12.63      -11.26     43.10 o 
  -8   2  17        0.70       30.39      9.68 o 
  -7   2  17        8.96       56.18     30.59 o 
  -6   2  17        0.29       53.45     29.54 o 
  -5   2  17     1159.15     1112.64     27.42 o 
  -4   2  17     1008.93     1011.80     15.30 o 
  -3   2  17     1209.84     1178.07     11.92 o 
  -2   2  17      149.23      143.16     27.85 o 
  -1   2  17       30.67       41.65     25.03 o 
   0   2  17       11.72       40.60     25.80 o 
   1   2  17     1636.38     1548.71     23.79 o 
   2   2  17      706.52      676.48     10.17 o 
   3   2  17       77.59       80.03     11.85 o 
   4   2  17       66.59       93.18     28.51 o 
   5   2  17      378.98      446.88     17.95 o 
   6   2  17        4.47       51.91     14.52 o 
  -8   3  17       61.16      108.25     23.96 o 
  -7   3  17       18.36       29.86     11.51 o 
  -6   3  17      577.82      535.74     19.23 o 
  -5   3  17      164.75      196.81     13.33 o 
  -4   3  17       21.13       34.97     15.26 o 
  -3   3  17        3.03       15.62     19.92 o 
  -2   3  17     1003.55     1077.25     17.78 o 
  -1   3  17      634.55      545.83     24.07 o 
   0   3  17      235.99      235.95     15.03 o 
   1   3  17       12.41      -12.05     12.05 o 
   2   3  17      944.75      882.89     26.65 o 
   3   3  17      282.23      280.57     15.38 o 
   4   3  17      555.16      518.87     14.72 o 
   5   3  17       27.32       46.84     14.59 o 
   6   3  17      297.96      310.05     15.22 o 
  -8   4  17       12.44       25.36     29.18 o 
  -7   4  17       73.98       62.79     10.72 o 
  -6   4  17      337.28      355.53     17.86 o 
  -5   4  17      197.60      208.05     15.94 o 
  -4   4  17      688.41      655.94     15.32 o 
  -3   4  17      622.96      656.52     18.85 o 
  -2   4  17        0.10       27.71     15.00 o 
  -1   4  17      170.59      192.65     12.13 o 
   0   4  17      450.65      442.50     10.50 o 
   1   4  17      322.89      332.58     26.41 o 
   2   4  17      216.89      206.01     21.41 o 
   3   4  17       15.85       32.39     11.79 o 
   4   4  17       26.87       38.48     12.02 o 
   5   4  17      941.68      981.28     23.07 o 
   6   4  17       62.45       64.88     14.79 o 
  -8   5  17       85.29       93.18     10.84 o 
  -7   5  17      326.77      361.47     17.83 o 
  -6   5  17      159.21      147.02     21.40 o 
  -5   5  17       45.84       44.02     11.69 o 
  -4   5  17       38.25       99.37     35.01 o 
  -3   5  17        0.83       34.96     14.26 o 
  -2   5  17     1391.30     1365.88     13.72 o 
  -1   5  17      358.42      353.91     11.56 o 
   0   5  17       80.31       88.82     20.11 o 
   1   5  17        0.24       31.44     13.84 o 
   2   5  17      560.61      533.99     30.90 o 
   3   5  17      392.93      343.07     15.87 o 
   4   5  17      756.17      656.81     18.45 o 
   5   5  17      175.90      186.42     27.32 o 
   6   5  17      130.85      174.59     19.42 o 
  -8   6  17      154.80      141.40     16.09 o 
  -7   6  17       11.05       39.56     21.02 o 
  -6   6  17       25.58       26.16     15.24 o 
  -5   6  17      498.03      523.93      9.58 o 
  -4   6  17     2147.08     2045.07     67.22 o 
  -3   6  17      393.36      386.56     23.86 o 
  -2   6  17       27.00       38.76     28.10 o 
  -1   6  17      207.72      222.31     14.33 o 
   0   6  17       11.57       -7.50     10.84 o 
   1   6  17      480.01      505.82     12.86 o 
   2   6  17      240.13      249.30     18.27 o 
   3   6  17       40.91       45.40     19.54 o 
   4   6  17      456.89      425.48     14.88 o 
   5   6  17     1138.21     1040.87     19.69 o 
  -8   7  17       29.47       28.30     21.02 o 
  -7   7  17       85.94       70.78     17.93 o 
  -6   7  17      265.65      283.10     17.08 o 
  -5   7  17      239.04      253.09     17.51 o 
  -4   7  17       54.70       49.91     22.29 o 
  -3   7  17        6.22      -12.50     12.50 o 
  -2   7  17      685.40      645.56     37.76 o 
  -1   7  17      479.43      487.16     18.24 o 
   0   7  17        1.88       12.95     18.57 o 
   1   7  17       97.25       93.46     30.66 o 
   2   7  17      150.24      152.16     16.00 o 
   3   7  17      283.09      277.07     20.91 o 
   4   7  17      196.84      193.96     12.03 o 
   5   7  17       47.46        4.02     17.82 o 
  -8   8  17       31.46       24.23     32.81 o 
  -7   8  17        8.19       67.92     19.87 o 
  -6   8  17      308.72      347.39     21.49 o 
  -5   8  17      323.46      352.58     22.05 o 
  -4   8  17      866.38      811.84     16.26 o 
  -3   8  17       84.05       78.15     10.60 o 
  -2   8  17      364.32      351.23     10.30 o 
  -1   8  17      104.18      108.48     12.10 o 
   0   8  17     3479.42     3294.95     74.79 o 
   1   8  17      677.42      708.71     24.71 o 
   2   8  17       49.38       61.61     11.55 o 
   3   8  17       37.34       10.14     12.01 o 
   4   8  17       55.52       28.50     10.94 o 
   5   8  17      280.87      218.32     43.45 o 
  -7   9  17       69.57       62.20     15.39 o 
  -6   9  17      307.80      343.51     14.76 o 
  -5   9  17      675.60      682.10     34.24 o 
  -4   9  17      419.00      358.99     11.66 o 
  -3   9  17       18.93       -3.25     10.54 o 
  -2   9  17        2.52        8.10     10.42 o 
  -1   9  17      190.31      213.07     31.40 o 
   0   9  17      111.25      148.70     13.44 o 
   1   9  17      132.61      151.51     12.01 o 
   2   9  17      594.68      593.96     12.86 o 
   3   9  17      306.35      277.19     12.64 o 
   4   9  17      124.83      139.51     17.68 o 
   5   9  17       31.56       24.68     14.74 o 
  -7  10  17       15.93       -3.01     32.02 o 
  -6  10  17        9.38        5.32     22.80 o 
  -5  10  17      360.08      352.20     11.20 o 
  -4  10  17      686.05      684.81     36.77 o 
  -3  10  17       20.41       49.41     20.67 o 
  -2  10  17      229.45      237.75     24.30 o 
  -1  10  17      502.21      494.67     11.82 o 
   0  10  17      716.38      706.28     14.81 o 
   1  10  17      697.62      626.46     26.56 o 
   2  10  17      384.06      400.89     21.23 o 
   3  10  17      256.15      231.12     12.41 o 
   4  10  17       76.02       83.46     12.37 o 
   5  10  17       51.57       58.91     21.19 o 
  -7  11  17      115.59       68.94     29.00 o 
  -6  11  17       27.11       55.01     23.94 o 
  -5  11  17      128.31      149.82     24.94 o 
  -4  11  17        9.78        1.89     15.81 o 
  -3  11  17      325.29      313.46     12.58 o 
  -2  11  17        7.66       27.11     14.54 o 
  -1  11  17      481.26      451.05     13.26 o 
   0  11  17        1.82       13.35     10.92 o 
   1  11  17       62.23       86.85     13.72 o 
   2  11  17      206.73      207.14     16.20 o 
   3  11  17      193.88      189.01     13.01 o 
   4  11  17       67.46      100.39     18.07 o 
  -7  12  17       36.97       92.18     15.80 o 
  -6  12  17      203.73      236.12     15.57 o 
  -5  12  17        0.23        1.84     28.83 o 
  -4  12  17      711.78      788.67     31.96 o 
  -3  12  17       13.59       13.08     17.68 o 
  -2  12  17      233.55      239.54     15.68 o 
  -1  12  17      137.70      111.46     11.61 o 
   0  12  17     1499.44     1509.75     68.66 o 
   1  12  17       86.56       92.48     12.70 o 
   2  12  17      243.61      255.09     21.02 o 
   3  12  17      125.22      111.36     12.63 o 
   4  12  17      101.63      101.40     18.26 o 
  -6  13  17        3.96       26.45     16.05 o 
  -5  13  17      287.40      324.98     63.43 o 
  -4  13  17       71.58       65.51     18.64 o 
  -3  13  17      190.74      235.79     12.97 o 
  -2  13  17      290.44      290.57     11.06 o 
  -1  13  17      130.54      152.28     13.29 o 
   0  13  17      155.24      664.99    271.39 o 
   1  13  17       65.04       83.20     17.34 o 
   2  13  17        7.65      -17.56     17.56 o 
   3  13  17      591.22      509.46     22.09 o 
   4  13  17       39.36       22.87     23.51 o 
  -6  14  17        1.00       16.39     28.30 o 
  -5  14  17      258.16      260.79     17.16 o 
  -4  14  17      292.45      336.43     27.76 o 
  -3  14  17       19.63       35.88     12.70 o 
  -2  14  17      175.69      156.32     31.69 o 
  -1  14  17       81.99       49.47     20.08 o 
   0  14  17       59.08       43.53     59.54 o 
   1  14  17      159.66      194.74     23.57 o 
   2  14  17      227.55      256.86     54.57 o 
   3  14  17       74.58      114.40     33.38 o 
  -5  15  17       86.24      123.73     20.00 o 
  -4  15  17        0.95      -16.22     40.50 o 
  -3  15  17      527.84      532.98     26.04 o 
  -2  15  17       23.95       -7.32     50.49 o 
  -1  15  17      827.04      704.75     55.68 o 
   0  15  17       69.28      123.11     17.85 o 
   1  15  17        6.71       10.67     20.16 o 
   2  15  17       37.76       74.56     34.39 o 
   3  15  17      281.12      206.21     46.15 o 
  -5  16  17        0.29      -32.78     32.78 o 
  -4  16  17      403.69      331.73     25.90 o 
  -3  16  17       50.25       60.83     13.28 o 
  -2  16  17       13.35       12.58     15.45 o 
  -1  16  17      150.64      167.39     17.60 o 
   0  16  17      128.13      153.24     33.94 o 
   1  16  17       28.73        9.07     39.31 o 
   2  16  17      146.95      198.80    120.49 o 
  -4  17  17        0.24       16.48     22.03 o 
  -3  17  17      216.32      248.13     17.58 o 
  -2  17  17      231.68      212.47     41.08 o 
  -1  17  17      188.03      182.95     12.97 o 
   0  17  17       46.10       12.25     31.06 o 
   1  17  17        2.50       47.50     17.50 o 
  -2  18  17        0.04       12.60     17.51 o 
  -1  18  17       16.34       65.08     14.55 o 
   0  18  17      189.03      147.24     15.05 o 
  -8   0  18      157.79      164.54     14.40 o 
  -6   0  18       82.53      105.51     78.01 o 
  -4   0  18       17.54       16.21     12.09 o 
  -2   0  18      217.03      235.28     16.89 o 
   0   0  18      304.35      354.74     14.59 o 
   2   0  18     2448.18     2392.95     73.96 o 
   4   0  18       11.83      -17.48     17.48 o 
  -8   1  18      218.00      242.66     15.39 o 
  -7   1  18      477.79      493.57     24.22 o 
  -6   1  18       68.08       83.23     15.88 o 
  -5   1  18     1844.51     1811.74     48.79 o 
  -4   1  18        0.05       16.91     17.02 o 
  -3   1  18      108.70      143.43     13.68 o 
  -2   1  18      330.94      327.55     27.31 o 
  -1   1  18      740.36      732.19     11.63 o 
   0   1  18      213.51      200.53     17.00 o 
   1   1  18      563.06      520.98     21.14 o 
   2   1  18       22.14       37.09     15.37 o 
   3   1  18     1220.86     1225.25     32.79 o 
   4   1  18       53.44      118.31     53.59 o 
   5   1  18      133.88      124.52     31.01 o 
  -8   2  18        7.63        0.00     13.88 o 
  -7   2  18        9.81       49.83     17.63 o 
  -6   2  18      114.13      135.89     33.06 o 
  -5   2  18        0.47       13.47     29.47 o 
  -4   2  18      792.47      787.30     23.74 o 
  -3   2  18       91.97       98.54     10.93 o 
  -2   2  18      106.50      141.72     19.72 o 
  -1   2  18      322.10      337.57     10.44 o 
   0   2  18      383.83      442.81     12.72 o 
   1   2  18      167.31      150.80     18.90 o 
   2   2  18      921.70      869.39     16.57 o 
   3   2  18        2.90       10.67      9.71 o 
   4   2  18       34.53       96.42     37.84 o 
   5   2  18      179.66      204.35     48.21 o 
  -8   3  18        3.88       15.78     20.43 o 
  -7   3  18      140.33      182.13     26.11 o 
  -6   3  18      396.63      414.74     13.07 o 
  -5   3  18      658.56      697.17      9.32 o 
  -4   3  18      342.45      324.63     11.14 o 
  -3   3  18      484.34      473.45     33.31 o 
  -2   3  18      119.69      135.73     10.25 o 
  -1   3  18     1962.43     1981.65     42.32 o 
   0   3  18      117.53      125.90     12.80 o 
   1   3  18       44.98       73.20     21.49 o 
   2   3  18      218.66      231.77     11.29 o 
   3   3  18      915.20      904.77     11.05 o 
   4   3  18       91.02      103.94     20.88 o 
   5   3  18      293.95      252.56     18.30 o 
  -8   4  18      262.96      263.56     11.36 o 
  -7   4  18        4.56       14.89     13.28 o 
  -6   4  18       40.77       54.61      9.92 o 
  -5   4  18       96.22      118.41     20.46 o 
  -4   4  18     1686.40     1661.00     47.29 o 
  -3   4  18      843.10      803.49     21.57 o 
  -2   4  18     1474.61     1491.87     10.97 o 
  -1   4  18     1209.85     1184.65     23.56 o 
   0   4  18      436.48      397.64     11.45 o 
   1   4  18      365.17      375.21     22.93 o 
   2   4  18      413.97      461.85     13.42 o 
   3   4  18       38.97       55.44     21.02 o 
   4   4  18        0.84       31.61     37.39 o 
   5   4  18       33.31       46.11     18.01 o 
  -8   5  18       28.13       57.29     23.80 o 
  -7   5  18      593.97      635.18     23.80 o 
  -6   5  18      206.94      198.39     28.07 o 
  -5   5  18      137.58      130.84     16.89 o 
  -4   5  18      175.71      192.65     13.07 o 
  -3   5  18      459.78      424.88     11.77 o 
  -2   5  18      725.51      751.66     20.58 o 
  -1   5  18     2976.36     2791.05     53.97 o 
   0   5  18      363.96      368.19     10.83 o 
   1   5  18      102.59      101.14     10.88 o 
   2   5  18        0.41        2.05     11.04 o 
   3   5  18      905.33      852.92     21.33 o 
   4   5  18       96.37      131.21     12.17 o 
   5   5  18      194.68      181.09     17.82 o 
  -8   6  18       65.20       70.96     24.62 o 
  -7   6  18      350.32      334.98     31.15 o 
  -6   6  18        0.02       24.18     10.01 o 
  -5   6  18       40.77       67.41     10.77 o 
  -4   6  18      584.34      601.01     26.64 o 
  -3   6  18      353.58      362.12     25.28 o 
  -2   6  18      734.66      705.31     13.83 o 
  -1   6  18       65.76       95.42     11.00 o 
   0   6  18      449.47      419.13     20.28 o 
   1   6  18      357.75      361.21     10.30 o 
   2   6  18      592.85      592.08     11.54 o 
   3   6  18       43.80      103.99     33.91 o 
   4   6  18       93.10       78.18     17.79 o 
   5   6  18      178.35      191.48     13.05 o 
  -7   7  18      258.16      255.31     18.94 o 
  -6   7  18      105.25       94.76     20.12 o 
  -5   7  18      166.29      189.00     10.64 o 
  -4   7  18        2.74       17.42      8.78 o 
  -3   7  18       28.93       62.63     16.10 o 
  -2   7  18       55.52       89.86     10.55 o 
  -1   7  18     1167.44     1073.00     22.11 o 
   0   7  18      801.25      811.07     18.57 o 
   1   7  18       39.63       51.59      9.78 o 
   2   7  18       26.83       46.95     15.96 o 
   3   7  18      304.00      331.64     19.87 o 
   4   7  18       86.88       98.64     13.78 o 
   5   7  18       33.75       76.01     19.65 o 
  -7   8  18       61.95       89.40     16.93 o 
  -6   8  18       35.80       33.03     11.25 o 
  -5   8  18       59.86       33.18     18.33 o 
  -4   8  18      933.87      909.91     14.00 o 
  -3   8  18      689.51      681.10     11.82 o 
  -2   8  18       59.89       38.44     15.53 o 
  -1   8  18      283.49      282.13     12.12 o 
   0   8  18     1189.18     1138.15     27.28 o 
   1   8  18     1574.97     1573.74     30.83 o 
   2   8  18      305.06      294.97     11.97 o 
   3   8  18        2.02       30.22     17.74 o 
   4   8  18      119.40      150.28     14.25 o 
   5   8  18       71.11      100.10     20.02 o 
  -7   9  18       18.35       20.15     18.92 o 
  -6   9  18       89.57      150.07     14.61 o 
  -5   9  18      422.43      453.63     29.84 o 
  -4   9  18        2.82       22.91     11.22 o 
  -3   9  18       53.58       57.67     11.74 o 
  -2   9  18      101.25      105.43     10.66 o 
  -1   9  18      931.26      991.14     23.31 o 
   0   9  18     1227.22     1197.39     28.95 o 
   1   9  18      113.60      136.45     17.60 o 
   2   9  18        1.83       27.22     11.74 o 
   3   9  18       34.10       91.55     20.23 o 
   4   9  18      459.03      425.77     32.90 o 
  -7  10  18      193.00      220.39     35.37 o 
  -6  10  18       17.27       48.14      9.39 o 
  -5  10  18      138.69      178.22     23.57 o 
  -4  10  18      238.26      263.21     14.71 o 
  -3  10  18      106.60       99.57     12.04 o 
  -2  10  18       83.13      115.52     30.92 o 
  -1  10  18       39.27       85.56     12.50 o 
   0  10  18        8.96       -3.49      9.57 o 
   1  10  18      513.81      500.30     17.01 o 
   2  10  18        1.68       25.96     14.99 o 
   3  10  18       50.89       56.59     33.02 o 
   4  10  18       35.56       24.03     19.90 o 
  -6  11  18      173.06      137.08     39.60 o 
  -5  11  18       87.30      125.36     25.17 o 
  -4  11  18      360.42      349.40     11.43 o 
  -3  11  18       26.97       24.31     10.64 o 
  -2  11  18      630.86      607.45     30.72 o 
  -1  11  18       44.55       52.52     19.16 o 
   0  11  18      810.39      835.35     18.21 o 
   1  11  18       27.65       50.70      9.86 o 
   2  11  18       23.51       51.71     18.64 o 
   3  11  18        3.74       47.41     57.20 o 
   4  11  18      142.70      123.60     12.42 o 
  -6  12  18       64.16       38.51     21.73 o 
  -5  12  18      168.59      185.45     14.48 o 
  -4  12  18       61.18       75.22     13.68 o 
  -3  12  18      620.55      537.31     23.08 o 
  -2  12  18       81.75      133.72     15.11 o 
  -1  12  18       98.10      129.51     18.43 o 
   0  12  18       27.00       75.57     23.50 o 
   1  12  18      762.59      793.71     28.10 o 
   2  12  18       38.02       42.37     14.92 o 
   3  12  18      149.26      176.80     18.92 o 
  -6  13  18      352.94      335.62     19.84 o 
  -5  13  18      149.44      130.31     14.49 o 
  -4  13  18       82.34      100.81     15.76 o 
  -3  13  18      218.96      229.80     42.32 o 
  -2  13  18      592.28      541.57     22.89 o 
  -1  13  18       31.81       49.20     29.24 o 
   0  13  18      662.37      704.61     33.61 o 
   1  13  18      137.10      132.33     12.20 o 
   2  13  18       31.98       70.44     23.07 o 
   3  13  18       25.86       31.02     35.56 o 
  -5  14  18       46.46       68.03     12.33 o 
  -4  14  18        6.05       -1.75     33.79 o 
  -3  14  18      536.94      525.98     20.34 o 
  -2  14  18        3.22       -7.22     12.86 o 
  -1  14  18       13.06       44.51     37.46 o 
   0  14  18        5.23       54.55     45.15 o 
   1  14  18      322.55      302.99     20.04 o 
   2  14  18       18.45       35.60     14.75 o 
  -5  15  18      176.49      217.57     22.31 o 
  -4  15  18       10.85       20.10     16.68 o 
  -3  15  18       49.59       75.63     12.93 o 
  -2  15  18      386.39      332.53     30.52 o 
  -1  15  18       54.26       66.56     17.35 o 
   0  15  18      211.90      221.75     20.56 o 
   1  15  18       16.60       52.60     54.64 o 
   2  15  18       17.33       31.05     17.91 o 
  -4  16  18       39.56       54.82     13.35 o 
  -3  16  18      630.22      609.62     16.23 o 
  -2  16  18      115.62       79.33     18.81 o 
  -1  16  18       23.38       41.42     43.07 o 
   0  16  18       11.63       20.80    103.51 o 
   1  16  18       27.09        0.29     14.42 o 
  -3  17  18        6.16      -18.49     18.91 o 
  -2  17  18      454.87      408.35     28.59 o 
  -1  17  18      114.59      187.06     17.80 o 
   0  17  18       92.12       85.46     12.40 o 
  -7   0  19      439.32      544.26     57.65 o 
  -5   0  19      426.92      436.44     56.03 o 
  -3   0  19      480.59      420.94     37.55 o 
  -1   0  19        0.64       27.72     13.82 o 
   1   0  19     1223.83     1147.43     28.32 o 
   3   0  19      489.89      532.86     17.75 o 
   5   0  19       87.69       31.47     25.75 o 
  -8   1  19       93.60       66.87     20.11 o 
  -7   1  19       57.91       85.90     26.58 o 
  -6   1  19      813.19      802.09     26.33 o 
  -5   1  19        0.39      -15.80     15.80 o 
  -4   1  19       73.55      115.00     21.99 o 
  -3   1  19       19.65       47.35     26.79 o 
  -2   1  19     1301.67     1216.98     27.46 o 
  -1   1  19      323.01      277.78     25.22 o 
   0   1  19     1853.67     1681.86     61.77 o 
   1   1  19      109.99      133.66     17.20 o 
   2   1  19       48.51       24.09     17.20 o 
   3   1  19        0.09       15.09     20.13 o 
   4   1  19      394.63      317.22     15.00 o 
   5   1  19      137.35      144.52     31.96 o 
  -8   2  19        0.16       12.65     21.83 o 
  -7   2  19      320.68      315.87     11.13 o 
  -6   2  19      158.79      170.15     13.00 o 
  -5   2  19        6.55       21.80     17.88 o 
  -4   2  19        3.88       39.87     13.50 o 
  -3   2  19      654.61      730.71     14.39 o 
  -2   2  19        4.15       16.87      9.03 o 
  -1   2  19      601.19      560.19     30.76 o 
   0   2  19      173.66      188.32     10.97 o 
   1   2  19     1641.22     1511.00     24.36 o 
   2   2  19        9.86        4.37     12.51 o 
   3   2  19      666.46      684.88     17.43 o 
   4   2  19        7.88       75.32     24.36 o 
   5   2  19       13.91       97.34     60.70 o 
  -8   3  19        0.45       36.88     35.06 o 
  -7   3  19       51.69       49.88     36.08 o 
  -6   3  19      571.84      572.42     21.15 o 
  -5   3  19       38.85       39.58     21.88 o 
  -4   3  19      237.40      230.98     18.61 o 
  -3   3  19      906.36      869.97     26.51 o 
  -2   3  19     1367.24     1283.51     31.92 o 
  -1   3  19      100.43      135.87     16.88 o 
   0   3  19     1327.27     1328.76     47.19 o 
   1   3  19      163.11      183.72     20.95 o 
   2   3  19       95.65      126.82     19.59 o 
   3   3  19       31.44       44.32     21.15 o 
   4   3  19      384.42      332.43     28.45 o 
   5   3  19        0.57       23.70     17.81 o 
  -8   4  19        0.45      -10.46     13.75 o 
  -7   4  19      166.79      177.29     23.81 o 
  -6   4  19      182.85      241.16     17.99 o 
  -5   4  19        0.37        8.09     18.13 o 
  -4   4  19       23.33       53.55     25.36 o 
  -3   4  19      798.24      837.42     25.30 o 
  -2   4  19      700.03      718.84     17.63 o 
  -1   4  19      219.60      269.27     28.01 o 
   0   4  19       17.94       36.68     22.32 o 
   1   4  19      924.32      897.71     34.52 o 
   2   4  19      302.95      342.11     22.84 o 
   3   4  19      633.65      598.96     12.75 o 
   4   4  19       21.02       45.98     34.67 o 
   5   4  19      134.96      116.65     14.83 o 
  -7   5  19        6.47       15.22     11.56 o 
  -6   5  19       39.73       51.58     10.59 o 
  -5   5  19       79.95      136.07     20.39 o 
  -4   5  19      514.18      506.32     11.03 o 
  -3   5  19        6.32       40.66     12.32 o 
  -2   5  19      278.38      283.63     11.12 o 
  -1   5  19     1004.17      975.58     15.10 o 
   0   5  19      852.57      807.70     21.21 o 
   1   5  19      298.64      308.57     32.78 o 
   2   5  19       16.06        9.34     10.63 o 
   3   5  19      670.73      719.41     21.39 o 
   4   5  19      132.37      141.31     21.14 o 
   5   5  19      124.64      157.07     15.26 o 
  -7   6  19      300.54      289.16     47.90 o 
  -6   6  19      124.60      150.61     23.29 o 
  -5   6  19       51.96       81.73     26.82 o 
  -4   6  19     1014.77     1037.97     11.91 o 
  -3   6  19     2216.90     2162.30     48.70 o 
  -2   6  19      370.30      372.76     15.20 o 
  -1   6  19       71.76       70.23     10.74 o 
   0   6  19        5.71       37.81     21.50 o 
   1   6  19       10.47       35.13      9.96 o 
   2   6  19      729.29      785.09     12.94 o 
   3   6  19      367.73      389.13     19.69 o 
   4   6  19      295.72      307.98     31.41 o 
  -7   7  19        4.08       64.87     28.67 o 
  -6   7  19      197.72      201.13     11.38 o 
  -5   7  19       60.06       98.62     15.14 o 
  -4   7  19      116.55       96.73     10.91 o 
  -3   7  19        2.47       -9.62     20.92 o 
  -2   7  19      718.04      688.44     23.12 o 
  -1   7  19      208.70      231.74     10.21 o 
   0   7  19      514.38      534.99     26.06 o 
   1   7  19      247.75      214.19     12.21 o 
   2   7  19        3.41       38.07     15.75 o 
   3   7  19      176.13      202.38     16.73 o 
   4   7  19      554.74      512.27     11.92 o 
  -7   8  19        0.99       21.41     13.06 o 
  -6   8  19       97.42       97.66     20.58 o 
  -5   8  19       18.28       79.80     22.74 o 
  -4   8  19      857.56      788.55     35.76 o 
  -3   8  19      941.85      916.38     43.27 o 
  -2   8  19      208.92      214.09     36.32 o 
  -1   8  19       32.77       45.74     10.49 o 
   0   8  19      192.63      170.53     16.79 o 
   1   8  19      232.34      246.21     12.47 o 
   2   8  19      194.76      201.60     31.73 o 
   3   8  19      105.30      115.75     15.07 o 
   4   8  19        5.10      -17.58     49.68 o 
  -7   9  19      170.47      222.21     13.77 o 
  -6   9  19      285.68      300.75     35.51 o 
  -5   9  19      307.75      322.18     22.65 o 
  -4   9  19       63.72       87.12     14.94 o 
  -3   9  19      408.09      386.09     10.95 o 
  -2   9  19      249.32      283.51     10.87 o 
  -1   9  19      893.70      881.73     59.60 o 
   0   9  19      461.93      436.50     24.30 o 
   1   9  19      179.44      175.86     10.56 o 
   2   9  19       36.65       57.81     12.18 o 
   3   9  19      518.47      489.28     19.32 o 
   4   9  19       63.95       71.55     14.71 o 
  -6  10  19       48.51       73.83     23.51 o 
  -5  10  19      254.24      283.55     13.18 o 
  -4  10  19       86.91      102.17     24.43 o 
  -3  10  19      235.80      248.64     10.99 o 
  -2  10  19      602.52      587.19     15.13 o 
  -1  10  19       51.45       48.27     10.85 o 
   0  10  19      227.44      244.36     20.32 o 
   1  10  19       93.01      110.87     14.22 o 
   2  10  19      168.33      132.66     15.09 o 
   3  10  19       20.76       38.71     33.38 o 
   4  10  19        0.45       46.00     25.28 o 
  -6  11  19      160.22      146.93     33.91 o 
  -5  11  19      260.90      283.80     17.60 o 
  -4  11  19        0.54      -15.35     15.62 o 
  -3  11  19       24.09       41.79     10.70 o 
  -2  11  19        0.31       33.94      9.56 o 
  -1  11  19     1081.09     1050.88     30.31 o 
   0  11  19      146.44      169.31     13.08 o 
   1  11  19       34.37       70.20     19.23 o 
   2  11  19        9.90        3.82     14.33 o 
   3  11  19        8.61       30.83     23.57 o 
  -6  12  19       14.14        1.35     36.90 o 
  -5  12  19     1035.11      911.68     64.28 o 
  -4  12  19      243.00      269.21     16.99 o 
  -3  12  19      359.13      332.28     21.50 o 
  -2  12  19      352.73      320.92     16.96 o 
  -1  12  19        0.13        2.74     11.26 o 
   0  12  19       97.32      130.92     16.53 o 
   1  12  19      118.73      171.92     32.85 o 
   2  12  19       78.88       73.93     11.66 o 
   3  12  19        8.92      -10.32     16.02 o 
  -5  13  19       68.23      145.27     27.61 o 
  -4  13  19       67.73       85.67     14.34 o 
  -3  13  19        0.70      -10.00     11.62 o 
  -2  13  19       17.33        3.82     11.33 o 
  -1  13  19      233.90      244.42     21.79 o 
   0  13  19       12.38       31.74     14.10 o 
   1  13  19       28.85       18.04     16.50 o 
   2  13  19       16.87       21.45     17.67 o 
  -5  14  19       60.70       74.28     26.46 o 
  -4  14  19      195.26      249.56     59.79 o 
  -3  14  19       36.98       85.31     16.31 o 
  -2  14  19      751.24      708.47     16.55 o 
  -1  14  19      125.85      120.63     15.84 o 
   0  14  19       31.54       94.96     30.17 o 
   1  14  19      138.86      190.88     14.97 o 
   2  14  19       16.18       14.05     17.76 o 
  -4  15  19        3.59       -8.47     13.49 o 
  -3  15  19        7.55       10.44     33.06 o 
  -2  15  19       37.40       17.26     15.78 o 
  -1  15  19      158.29      127.11     19.06 o 
   0  15  19        2.76       13.88     17.57 o 
   1  15  19       45.59       56.68     17.97 o 
  -3  16  19        1.87       21.97     11.60 o 
  -2  16  19      188.54      186.28     20.03 o 
  -1  16  19       16.12      103.67     19.04 o 
   0  16  19        0.44       84.30     56.16 o 
  -6   0  20     1306.05     1395.53     16.46 o 
  -4   0  20      394.08      400.87     14.58 o 
  -2   0  20     1051.68     1174.38     60.12 o 
   0   0  20       85.00      128.77     30.67 o 
   2   0  20     1714.39     1716.05     15.53 o 
   4   0  20        3.17      -25.05     25.05 o 
  -7   1  20       76.51      124.44     25.67 o 
  -6   1  20        8.04        8.49     16.67 o 
  -5   1  20      942.54      952.95     10.26 o 
  -4   1  20       60.16      118.17     18.13 o 
  -3   1  20       13.49       62.96     17.04 o 
  -2   1  20      131.00      138.07     11.99 o 
  -1   1  20     1951.49     1852.38     18.53 o 
   0   1  20        4.27       32.69     11.28 o 
   1   1  20     1163.28     1150.85     27.57 o 
   2   1  20      208.68      199.76     11.02 o 
   3   1  20      135.69      140.89     19.45 o 
   4   1  20       22.31       53.84     14.66 o 
  -7   2  20      124.55      147.08     11.13 o 
  -6   2  20      741.53      741.15     50.22 o 
  -5   2  20        5.10       11.31     16.16 o 
  -4   2  20       66.79       92.89      9.95 o 
  -3   2  20       10.29      -14.21     22.59 o 
  -2   2  20     2847.16     2652.12     68.28 o 
  -1   2  20       22.52       20.80     17.85 o 
   0   2  20      135.75      134.09     16.52 o 
   1   2  20        4.05        4.33     10.90 o 
   2   2  20      431.43      417.61     12.29 o 
   3   2  20        9.65       31.89     22.73 o 
   4   2  20       70.25       15.18     48.32 o 
  -7   3  20       42.61       81.09     27.32 o 
  -6   3  20       73.22      116.62     23.24 o 
  -5   3  20      444.51      449.79     14.41 o 
  -4   3  20        1.16       72.40     35.46 o 
  -3   3  20       27.36       60.93      9.74 o 
  -2   3  20        5.31       10.74     24.47 o 
  -1   3  20      303.06      302.74     20.63 o 
   0   3  20      390.29      360.30     13.03 o 
   1   3  20      576.46      582.40     29.33 o 
   2   3  20        0.97       -4.75     31.33 o 
   3   3  20        4.95       14.91     11.74 o 
   4   3  20       38.09       97.71     17.50 o 
  -7   4  20       33.55       53.61     19.59 o 
  -6   4  20       19.60        2.50     11.45 o 
  -5   4  20       60.71      100.10     23.89 o 
  -4   4  20      730.93      782.90     45.33 o 
  -3   4  20      489.30      484.37     19.17 o 
  -2   4  20     1039.82     1016.02     22.72 o 
  -1   4  20        3.90       57.52     12.11 o 
   0   4  20       78.77       90.56     11.37 o 
   1   4  20      289.87      316.16     18.43 o 
   2   4  20      578.80      573.32     25.84 o 
   3   4  20       91.07      100.17     13.18 o 
   4   4  20       26.74       33.99     13.75 o 
  -7   5  20       65.53       42.60     20.19 o 
  -6   5  20        0.51       -9.15      9.15 o 
  -5   5  20      342.01      347.19     11.69 o 
  -4   5  20       78.25      167.02     15.55 o 
  -3   5  20      188.70      192.65     10.78 o 
  -2   5  20        1.71        1.20     12.30 o 
  -1   5  20     1106.51     1090.08     26.60 o 
   0   5  20       98.46      115.58     13.62 o 
   1   5  20       72.54       78.01     14.10 o 
   2   5  20       17.37       77.59     21.63 o 
   3   5  20        6.53       32.57     17.21 o 
   4   5  20      235.61      251.97     30.35 o 
  -7   6  20       82.40       79.78     12.49 o 
  -6   6  20       57.79       62.62     11.08 o 
  -5   6  20      113.39      113.59     11.92 o 
  -4   6  20      189.50      216.60     13.98 o 
  -3   6  20      214.22      235.40     14.02 o 
  -2   6  20      669.97      638.21     13.09 o 
  -1   6  20       60.12       70.80     13.12 o 
   0   6  20       42.33       73.07     11.31 o 
   1   6  20      234.96      238.80     24.38 o 
   2   6  20      149.11      156.51     15.60 o 
   3   6  20       89.18      110.78     14.43 o 
   4   6  20      309.74      291.84     13.20 o 
  -7   7  20       27.14       38.76     23.30 o 
  -6   7  20        0.69       54.99     11.01 o 
  -5   7  20      201.44      222.08     12.41 o 
  -4   7  20     1331.25     1329.22     27.92 o 
  -3   7  20       76.58      137.44     22.69 o 
  -2   7  20       83.10       67.70     12.26 o 
  -1   7  20       90.79       84.26     19.91 o 
   0   7  20      598.13      617.47     18.17 o 
   1   7  20      268.19      270.38     19.10 o 
   2   7  20        0.60       22.88     20.31 o 
   3   7  20       10.13       37.74     15.92 o 
   4   7  20       39.64       16.19     21.80 o 
  -6   8  20        3.47       -1.36     17.97 o 
  -5   8  20        8.08        4.38     13.84 o 
  -4   8  20       62.52        3.88     16.58 o 
  -3   8  20     1009.96      938.85     25.65 o 
  -2   8  20      101.01      133.54     10.01 o 
  -1   8  20       60.90       66.86     10.70 o 
   0   8  20       23.40       30.82     12.77 o 
   1   8  20      480.43      502.30     12.90 o 
   2   8  20      144.52      173.94     24.48 o 
   3   8  20      222.99      191.78     17.92 o 
  -6   9  20       22.28       20.60     16.73 o 
  -5   9  20      129.98      137.06     10.93 o 
  -4   9  20      259.68      274.08     14.92 o 
  -3   9  20       55.63       88.61     14.87 o 
  -2   9  20        0.94       -7.39     23.79 o 
  -1   9  20       83.08       80.92     14.73 o 
   0   9  20      480.49      488.94     19.55 o 
   1   9  20      234.60      244.31     20.01 o 
   2   9  20        3.02       16.65     19.88 o 
   3   9  20       31.53       39.12     17.37 o 
  -6  10  20      159.69      141.77     12.69 o 
  -5  10  20        2.41      -17.61     17.61 o 
  -4  10  20        0.79       34.82      9.94 o 
  -3  10  20      320.91      331.79     18.11 o 
  -2  10  20      458.90      425.83     29.23 o 
  -1  10  20      358.69      365.05     13.28 o 
   0  10  20      335.42      368.50     15.39 o 
   1  10  20      431.95      436.01     13.89 o 
   2  10  20       87.97       91.06     11.83 o 
   3  10  20       89.01       76.74     18.21 o 
  -5  11  20      202.39      209.50     36.17 o 
  -4  11  20      367.69      296.93     20.58 o 
  -3  11  20      166.87      177.71     11.06 o 
  -2  11  20       38.13       52.07     12.11 o 
  -1  11  20       14.55       49.17     16.91 o 
   0  11  20      222.23      206.85     18.25 o 
   1  11  20       77.55       65.10     10.40 o 
   2  11  20       83.94      118.86     15.35 o 
  -5  12  20        6.31       20.46     22.88 o 
  -4  12  20       81.47       70.29     12.48 o 
  -3  12  20      174.16      201.07     38.37 o 
  -2  12  20       89.23      113.71     20.37 o 
  -1  12  20       22.28       84.14     30.80 o 
   0  12  20        0.11      -13.65     13.65 o 
   1  12  20      285.69      277.61     19.39 o 
   2  12  20       28.62       60.23     31.43 o 
  -4  13  20       37.41        7.55     20.55 o 
  -3  13  20      115.13      124.98     11.74 o 
  -2  13  20      169.36      159.42     10.31 o 
  -1  13  20       17.27        1.64     22.51 o 
   0  13  20      189.65      165.43     12.54 o 
   1  13  20      102.21       77.78     14.08 o 
  -4  14  20       76.18      110.58     38.13 o 
  -3  14  20      277.14      313.80     49.00 o 
  -2  14  20        4.51       63.29     32.71 o 
  -1  14  20        7.83       50.62     15.68 o 
   0  14  20       11.23       32.38     44.04 o 
   1  14  20       71.38       94.60     90.62 o 
  -3  15  20        0.28       11.74     12.52 o 
  -2  15  20        3.67       -8.46     15.10 o 
  -1  15  20       39.04       90.15     23.07 o 
   0  15  20       57.30       16.56     25.60 o 
  -7   0  21      387.41      480.36     93.21 o 
  -5   0  21        9.63       43.55     21.64 o 
  -3   0  21      642.39      705.78     48.49 o 
  -1   0  21      783.60      752.39     35.07 o 
   1   0  21        6.54      -18.41     18.41 o 
   3   0  21       55.65       67.82     24.85 o 
  -7   1  21       33.33       23.96     14.73 o 
  -6   1  21       61.94       76.40     12.61 o 
  -5   1  21      144.04      191.18     12.15 o 
  -4   1  21     1434.40     1438.90     50.62 o 
  -3   1  21       27.36       82.46     27.14 o 
  -2   1  21       21.10        9.71     16.82 o 
  -1   1  21      189.56      197.96     18.76 o 
   0   1  21      320.29      313.20     11.77 o 
   1   1  21       63.20      114.70     18.03 o 
   2   1  21       75.19      114.45     27.42 o 
   3   1  21        3.84       11.89     15.85 o 
   4   1  21       45.24       -6.53     41.68 o 
  -7   2  21      503.67      458.04     24.30 o 
  -6   2  21       80.29      103.77     40.03 o 
  -5   2  21      181.45      178.58     10.06 o 
  -4   2  21       78.58      125.84     28.50 o 
  -3   2  21      649.26      610.63      9.97 o 
  -2   2  21       66.22      115.29      9.89 o 
  -1   2  21     1032.19      948.79     35.77 o 
   0   2  21        4.94       -4.67     10.71 o 
   1   2  21        9.34       32.52     12.22 o 
   2   2  21       44.85       44.28     20.07 o 
   3   2  21      104.93       90.34     10.37 o 
   4   2  21       20.18      -11.62     20.60 o 
  -7   3  21       27.57       68.41     22.52 o 
  -6   3  21      315.46      334.29     16.18 o 
  -5   3  21      202.47      250.13     22.94 o 
  -4   3  21      861.09      836.11     19.28 o 
  -3   3  21      241.06      254.49     18.98 o 
  -2   3  21       24.05       85.07     11.00 o 
  -1   3  21      272.68      274.76     33.76 o 
   0   3  21      469.64      500.45     12.76 o 
   1   3  21      448.81      473.07     17.61 o 
   2   3  21       70.91       62.27     16.80 o 
   3   3  21       40.09       49.88     12.30 o 
   4   3  21       76.89      119.71     21.99 o 
  -7   4  21      126.59      133.67     20.59 o 
  -6   4  21      174.64      208.65     11.34 o 
  -5   4  21      139.42      192.60     11.93 o 
  -4   4  21       10.95       21.75     29.72 o 
  -3   4  21      222.94      229.34     15.39 o 
  -2   4  21      424.02      447.46     17.00 o 
  -1   4  21      428.10      462.66     12.49 o 
   0   4  21       70.17       86.22     26.64 o 
   1   4  21       33.27       32.92     13.73 o 
   2   4  21        0.82       31.65     16.61 o 
   3   4  21       48.18       51.08      8.87 o 
  -7   5  21       54.80       60.68     17.82 o 
  -6   5  21       16.24        6.18     12.96 o 
  -5   5  21       80.17      125.36     25.55 o 
  -4   5  21      918.69      938.56     13.00 o 
  -3   5  21        5.61       21.51      8.98 o 
  -2   5  21      306.30      333.74     23.13 o 
  -1   5  21      130.53      133.97      9.96 o 
   0   5  21      603.31      570.37     32.03 o 
   1   5  21       23.78       44.37     12.03 o 
   2   5  21      124.47      137.37     19.69 o 
   3   5  21       63.65       76.51     16.95 o 
  -6   6  21      103.91      166.27     26.09 o 
  -5   6  21       95.85      115.36     16.69 o 
  -4   6  21      207.72      239.22     10.22 o 
  -3   6  21      263.15      261.88     15.06 o 
  -2   6  21       98.02      129.16     12.81 o 
  -1   6  21      941.91      947.20     26.38 o 
   0   6  21        4.21        1.61     11.85 o 
   1   6  21        8.93       49.98     21.67 o 
   2   6  21      158.72      160.70     21.31 o 
   3   6  21      463.89      441.08     13.38 o 
  -6   7  21        4.13        4.35     14.53 o 
  -5   7  21      402.96      423.64     10.61 o 
  -4   7  21      262.65      271.90     13.56 o 
  -3   7  21      475.06      452.51     16.93 o 
  -2   7  21       54.48       67.91     12.85 o 
  -1   7  21       70.29       84.44     26.51 o 
   0   7  21      316.99      324.98     33.87 o 
   1   7  21      518.03      505.95     22.69 o 
   2   7  21       90.20      130.88     20.50 o 
   3   7  21       48.15       79.64     23.16 o 
  -6   8  21      111.44      142.61     12.07 o 
  -5   8  21      282.20      267.03     26.64 o 
  -4   8  21        6.05       41.22     23.57 o 
  -3   8  21       92.14       84.16     10.87 o 
  -2   8  21      181.35      176.83     10.15 o 
  -1   8  21      101.68       82.50     11.51 o 
   0   8  21       10.12       22.63     13.17 o 
   1   8  21       29.24       49.41     12.40 o 
   2   8  21      143.22      109.47     15.47 o 
   3   8  21      204.69      196.40     29.86 o 
  -6   9  21       30.81       55.19     17.71 o 
  -5   9  21      161.99      124.62     15.20 o 
  -4   9  21       52.81       90.27     12.37 o 
  -3   9  21        1.72       27.98     31.46 o 
  -2   9  21       34.35        3.95     11.03 o 
  -1   9  21       91.67      100.12     21.98 o 
   0   9  21      110.49      108.33     28.82 o 
   1   9  21      266.93      257.37     25.83 o 
   2   9  21      522.40      556.64     45.08 o 
  -5  10  21       66.98      110.72     22.07 o 
  -4  10  21       20.09       53.99     10.99 o 
  -3  10  21       24.77       46.66     12.37 o 
  -2  10  21      117.26      117.91     40.45 o 
  -1  10  21       29.69      107.62     33.92 o 
   0  10  21       29.94       83.32     17.28 o 
   1  10  21       23.97       58.51     20.28 o 
   2  10  21      122.93       92.49     16.20 o 
  -5  11  21      161.95      175.48     47.35 o 
  -4  11  21        4.35        1.66     18.84 o 
  -3  11  21      228.12      235.33     29.30 o 
  -2  11  21        3.59       18.61     30.35 o 
  -1  11  21      100.05      118.13     12.61 o 
   0  11  21       58.61       42.98     17.45 o 
   1  11  21      616.03      593.43     15.99 o 
   2  11  21      223.27      204.37     14.76 o 
  -4  12  21        0.22       12.02     13.60 o 
  -3  12  21      150.42      110.08     25.28 o 
  -2  12  21      269.91      275.18     23.60 o 
  -1  12  21        5.90       29.43     12.92 o 
   0  12  21       13.19       45.71     14.74 o 
   1  12  21        0.07       46.92     44.15 o 
  -3  13  21      209.85      249.19     22.44 o 
  -2  13  21       50.02       77.02     11.76 o 
  -1  13  21      125.78      139.13     13.64 o 
   0  13  21       15.82       19.27     12.52 o 
  -2  14  21      443.87      429.64     27.47 o 
  -1  14  21      135.79      136.06     13.62 o 
  -6   0  22      601.16      531.93     73.57 o 
  -4   0  22      107.14      121.12     14.12 o 
  -2   0  22       96.65       84.62     14.14 o 
   0   0  22      274.97      291.96     23.61 o 
   2   0  22       49.60       29.24     14.22 o 
  -6   1  22        1.82       30.22     13.84 o 
  -5   1  22      293.01      287.80     22.88 o 
  -4   1  22        0.87       66.04     31.59 o 
  -3   1  22      336.92      323.20     12.30 o 
  -2   1  22        1.37       21.85     19.18 o 
  -1   1  22        0.17       59.18     12.00 o 
   0   1  22       19.64       48.72     20.81 o 
   1   1  22      224.13      257.68     25.23 o 
   2   1  22        9.24       16.32     10.04 o 
   3   1  22        6.04      -12.06     17.61 o 
  -6   2  22      966.32      938.39     39.07 o 
  -5   2  22      121.49      137.64     22.61 o 
  -4   2  22        0.40       42.56     20.11 o 
  -3   2  22       94.84      143.27     30.88 o 
  -2   2  22      603.80      571.00     18.74 o 
  -1   2  22       92.13      139.24     21.02 o 
   0   2  22      291.65      323.76     10.42 o 
   1   2  22       93.66       79.54     22.05 o 
   2   2  22      234.61      206.19     25.39 o 
   3   2  22        9.49        8.87     10.42 o 
  -6   3  22      219.66      236.37     32.85 o 
  -5   3  22      234.62      233.52     14.92 o 
  -4   3  22        0.85        4.29      9.87 o 
  -3   3  22      940.82      960.92     27.75 o 
  -2   3  22       25.20       38.69     13.24 o 
  -1   3  22        4.98      -20.83     34.17 o 
   0   3  22       11.39       14.33     11.71 o 
   1   3  22      375.18      385.22     12.61 o 
   2   3  22       79.56      109.60     13.56 o 
   3   3  22        0.89      -15.26     15.26 o 
  -6   4  22      279.28      319.12     27.38 o 
  -5   4  22        2.92       21.00     10.92 o 
  -4   4  22      127.74      106.63     10.04 o 
  -3   4  22      169.29      178.84     10.14 o 
  -2   4  22      264.25      314.55     10.65 o 
  -1   4  22        2.44      -22.28     22.73 o 
   0   4  22      101.65      113.86     18.38 o 
   1   4  22        2.61      -11.25     11.25 o 
   2   4  22       14.81       12.86     15.22 o 
   3   4  22       21.68       19.78     26.08 o 
  -6   5  22        1.18       75.41     56.66 o 
  -5   5  22      173.47      166.36     12.49 o 
  -4   5  22       38.27       85.03     14.06 o 
  -3   5  22      104.90       47.12     15.86 o 
  -2   5  22       67.86       71.07     22.65 o 
  -1   5  22       20.76       80.93     20.86 o 
   0   5  22      119.28      120.39     17.15 o 
   1   5  22       84.75       96.96     13.96 o 
   2   5  22        0.90       -0.10     23.47 o 
   3   5  22       13.29       33.16     20.05 o 
  -6   6  22      238.30      165.57     22.50 o 
  -5   6  22       86.52      100.79     12.54 o 
  -4   6  22      111.11      155.67     18.63 o 
  -3   6  22       49.96      115.45     30.52 o 
  -2   6  22      197.85      178.67     17.49 o 
  -1   6  22      347.20      400.84     29.45 o 
   0   6  22      363.76      364.03     11.19 o 
   1   6  22      231.52      295.03     36.06 o 
   2   6  22       64.50       69.14     35.19 o 
  -6   7  22      108.78       73.38     17.96 o 
  -5   7  22        9.36       46.30     17.44 o 
  -4   7  22      380.95      361.00     16.10 o 
  -3   7  22      219.47      230.81     19.86 o 
  -2   7  22        0.67       19.28     17.86 o 
  -1   7  22        6.40        2.33     10.97 o 
   0   7  22      100.76       94.68     12.26 o 
   1   7  22      384.54      372.22     25.55 o 
   2   7  22       91.20       87.71     11.46 o 
  -5   8  22      128.53      117.66     15.87 o 
  -4   8  22      288.50      310.59     15.53 o 
  -3   8  22       66.11       83.69     13.43 o 
  -2   8  22      189.75      181.71     18.10 o 
  -1   8  22      262.77      290.16     29.49 o 
   0   8  22       18.36       12.63     30.07 o 
   1   8  22       15.04       19.46     30.50 o 
   2   8  22       39.81       83.77     36.00 o 
  -5   9  22      144.14      146.55     28.80 o 
  -4   9  22      152.35      170.96     11.30 o 
  -3   9  22      139.09      174.40     11.26 o 
  -2   9  22       46.60       41.98     12.70 o 
  -1   9  22        0.42        5.91     13.41 o 
   0   9  22       41.69       66.25     18.50 o 
   1   9  22      197.31      171.63     30.01 o 
   2   9  22       71.50      107.26     24.76 o 
  -4  10  22       76.72       57.35     11.54 o 
  -3  10  22      346.11      295.56     12.85 o 
  -2  10  22       72.61       88.40     13.18 o 
  -1  10  22      772.26      681.36     93.07 o 
   0  10  22      151.15      172.26     13.00 o 
   1  10  22       24.63        7.57     13.11 o 
  -4  11  22      613.47      592.10     15.57 o 
  -3  11  22       69.01      121.24     25.81 o 
  -2  11  22        9.43       16.34     24.49 o 
  -1  11  22        8.00        5.10     17.17 o 
   0  11  22      632.28      599.15     21.51 o 
  -3  12  22       66.92       90.50     12.68 o 
  -2  12  22       16.54       42.65     11.87 o 
  -1  12  22      474.25      450.00     50.44 o 
   0  12  22       41.35       50.97     33.14 o 
  -5   0  23       74.99       53.73     20.26 o 
  -3   0  23       33.65       52.90     17.47 o 
  -1   0  23      850.77      914.92     18.63 o 
   1   0  23        6.55       -7.06     14.09 o 
  -6   1  23      168.48      146.25     11.50 o 
  -5   1  23       51.09       97.31     20.84 o 
  -4   1  23       34.13       28.18     11.38 o 
  -3   1  23        0.21       54.18     51.25 o 
  -2   1  23      194.40      219.70     28.52 o 
  -1   1  23        0.41       34.04     19.56 o 
   0   1  23       74.98      106.98     10.15 o 
   1   1  23       27.02       25.29     18.74 o 
   2   1  23      423.34      393.93     10.81 o 
  -6   2  23       68.51       61.70     13.37 o 
  -5   2  23      102.36      128.55     32.80 o 
  -4   2  23        0.89       84.56     49.39 o 
  -3   2  23       13.07       45.05     24.35 o 
  -2   2  23       21.60       30.45     13.45 o 
  -1   2  23      250.32      214.52     22.43 o 
   0   2  23        6.45       -9.25     16.57 o 
   1   2  23       45.73       28.68     11.31 o 
   2   2  23       40.27       75.53     18.30 o 
  -6   3  23       63.09      111.89     23.68 o 
  -5   3  23      150.39      155.92     21.78 o 
  -4   3  23       54.94       79.00     25.97 o 
  -3   3  23       10.45       29.33     27.27 o 
  -2   3  23      106.49      154.36     29.16 o 
  -1   3  23       48.82       75.40     10.95 o 
   0   3  23       52.10       92.31     16.37 o 
   1   3  23       42.45       89.67     21.29 o 
   2   3  23      400.76      435.22     13.02 o 
  -5   4  23      373.08      360.66     32.28 o 
  -4   4  23       27.31       20.27      9.23 o 
  -3   4  23       20.27       27.31     12.78 o 
  -2   4  23        8.03       10.62     11.64 o 
  -1   4  23      292.39      259.24     20.75 o 
   0   4  23       47.45       20.68     14.30 o 
   1   4  23       89.42      121.29     16.16 o 
   2   4  23       42.50       74.23     15.58 o 
  -5   5  23       55.70       42.03     11.23 o 
  -4   5  23       93.97       80.04     29.28 o 
  -3   5  23       52.42       48.67     19.49 o 
  -2   5  23      160.47      162.45     17.56 o 
  -1   5  23       90.19       88.81     16.82 o 
   0   5  23       22.13       21.00     18.46 o 
   1   5  23       37.34       23.94     45.27 o 
   2   5  23      280.04      259.82     22.09 o 
  -5   6  23      289.94      297.08     23.56 o 
  -4   6  23        2.10       -4.41     18.25 o 
  -3   6  23       24.47       25.16     20.60 o 
  -2   6  23       51.28       95.52     25.48 o 
  -1   6  23       80.89       39.82     13.59 o 
   0   6  23       72.58       69.81     15.75 o 
   1   6  23        3.15       36.77     28.48 o 
  -5   7  23      141.32      133.78     10.32 o 
  -4   7  23       91.19       84.06     11.16 o 
  -3   7  23      333.10      356.71     21.96 o 
  -2   7  23      177.04      178.54     10.29 o 
  -1   7  23        8.10       12.80     10.97 o 
   0   7  23       28.69       18.23     11.20 o 
   1   7  23       32.00       31.06     19.21 o 
  -4   8  23       14.97       99.31     28.31 o 
  -3   8  23       16.32       19.61     11.24 o 
  -2   8  23      267.01      300.26     21.87 o 
  -1   8  23      106.45      124.98     24.58 o 
   0   8  23        2.14       -2.41     13.58 o 
   1   8  23       47.38       45.03     22.30 o 
  -4   9  23        9.34       33.40     30.24 o 
  -3   9  23      196.92      168.10     12.69 o 
  -2   9  23        2.90       45.56     18.81 o 
  -1   9  23       38.00      100.28     24.90 o 
   0   9  23       85.39       70.99     12.01 o 
  -3  10  23        3.75       74.52     36.56 o 
  -2  10  23       57.38       54.04     24.80 o 
  -1  10  23       39.81       11.70     11.17 o 
   0  10  23      712.38      640.67     29.19 o 
  -4   0  24      239.34      221.68     42.87 o 
  -2   0  24       28.34       34.08     30.34 o 
   0   0  24      794.46      744.25     31.37 o 
  -5   1  24       79.47      100.32     32.73 o 
  -4   1  24        1.88       14.87     17.88 o 
  -3   1  24      243.81      268.74     11.63 o 
  -2   1  24       64.89      101.19     21.84 o 
  -1   1  24       63.64       48.16      8.99 o 
   0   1  24       37.43       59.79     25.67 o 
   1   1  24      270.75      270.03     12.35 o 
  -5   2  24        4.97       14.04     17.65 o 
  -4   2  24       74.66       64.29     13.08 o 
  -3   2  24      100.98      109.74     17.90 o 
  -2   2  24        5.99       -3.96     17.35 o 
  -1   2  24       27.68       59.02     12.32 o 
   0   2  24       90.73       55.73     17.34 o 
   1   2  24        4.27       56.60     11.18 o 
  -5   3  24       19.31       20.80     16.30 o 
  -4   3  24       21.19       28.74     17.93 o 
  -3   3  24      180.71      162.27     14.99 o 
  -2   3  24      291.70      319.96     17.24 o 
  -1   3  24      132.68      113.79     18.30 o 
   0   3  24       58.83      123.89     15.57 o 
   1   3  24      136.21      142.23     24.93 o 
  -5   4  24       69.94       27.42     25.34 o 
  -4   4  24       99.25      137.30     23.89 o 
  -3   4  24       81.46      114.20     15.52 o 
  -2   4  24       11.10       20.04     12.45 o 
  -1   4  24        4.44       -4.84     13.70 o 
   0   4  24       93.42      100.74     17.14 o 
   1   4  24        7.59       27.85     17.33 o 
  -4   5  24       18.37       40.95     14.10 o 
  -3   5  24      107.58      142.52     19.40 o 
  -2   5  24        1.80        3.96     15.96 o 
  -1   5  24       39.29       62.22     12.11 o 
   0   5  24      106.90      141.00     12.87 o 
   1   5  24      177.74      165.77     12.90 o 
  -4   6  24       70.07       46.32     13.13 o 
  -3   6  24      324.58      345.75     10.66 o 
  -2   6  24        0.91       37.68     17.04 o 
  -1   6  24      111.65      129.06     10.51 o 
   0   6  24       45.12       57.98     10.20 o 
  -4   7  24       25.15       83.69     25.26 o 
  -3   7  24       53.22       81.97     18.83 o 
  -2   7  24      128.64      118.05     17.07 o 
  -1   7  24       23.46       42.35     18.40 o 
   0   7  24       13.03       67.90     38.30 o 
  -3   8  24       10.90       -1.89     15.81 o 
  -2   8  24       37.89       23.10     12.71 o 
  -1   8  24       45.01       49.39     10.42 o 
  -3   0  25      235.18      202.20     15.56 o 
  -1   0  25       11.37       22.51     17.52 o 
  -4   1  25       46.50       84.68     37.63 o 
  -3   1  25       29.00       59.80     11.29 o 
  -2   1  25      394.10      356.33     24.41 o 
  -1   1  25       71.28       68.18     12.45 o 
   0   1  25       20.06       63.85     19.76 o 
  -4   2  25       34.77       68.34     25.05 o 
  -3   2  25      497.51      545.27     29.22 o 
  -2   2  25       27.77       65.71     26.64 o 
  -1   2  25       62.79       93.59     23.27 o 
   0   2  25       19.54       68.63     18.14 o 
  -3   3  25       36.67       31.99     10.22 o 
  -2   3  25      123.32       90.42     26.64 o 
  -1   3  25        1.73       25.05     13.12 o 
  -3   4  25       59.20       49.88     13.36 o 
  -2   4  25      111.07      134.64     32.70 o 
  -1   4  25       26.27       49.94     13.53 o 
  -2   5  25       16.97        9.67     17.51 o 
  -1   5  25       29.13       44.35     17.81 o 
                                                 
